# Supplementary material for: Effect of Long-Term Consumption of Poultry Egg Products on Growth, Body Composition, and Liver Gene Expression in Zebrafish, Danio rerio
Source: Curr Dev Nutr. 2021 Dec 24;5(12):nzab134. doi: 10.1093/cdn/nzab134 (PMC8718328; doi:10.1093/cdn/nzab134)
Supplement: nzab134_Supplemental_Files [file nzab134_supplemental_files.zip]

Archive with 2 entries (2 files):
- Williams_Supplimental_RNAseq_Data.xlsx
- Supplemental_Figures.docx
