# Supplementary material for: Effect of Long-Term Consumption of Poultry Egg Products on Growth, Body Composition, and Liver Gene Expression in Zebrafish, Danio rerio
Source: Curr Dev Nutr. 2021 Dec 24;5(12):nzab134. doi: 10.1093/cdn/nzab134 (PMC8718328; doi:10.1093/cdn/nzab134)
Supplement: nzab134_Supplemental_Files [file nzab134_supplemental_files.zip › Williams_Supplimental_RNAseq_Data.xlsx]

## Sheet: Header
EFFECT OF LONG-TERM CONSUMPTION OF POULTRY EGG PRODUCTS ON GROWTH, BODY COMPOSITION AND LIVER GENE EXPRESSION IN ZEBRAFISH, Danio rerio. Williams et al., Online Supplementary Material

## Sheet: WE vs. CON
	baseMean	log2FoldChange	lfcSE	stat	pvalue	padj	symbol	gene.name
ENSDARG00000043154	291.669	1.25035	0.237765	5.25875	1.45037e-07	0.00071032	ucp2	uncoupling protein 2
ENSDARG00000102889	246.139	2.34205	0.437244	5.3564	8.48956e-08	0.00071032	2020-09-15	septin 15
ENSDARG00000002271	385.243	1.61938	0.33674	4.80899	1.51694e-06	0.00495281	zfand5b	zinc finger, AN1-type domain 5b
ENSDARG00000007697	123.074	-2.78735	0.627362	-4.44296	8.87295e-06	0.00920052	fabp7a	fatty acid binding protein 7, brain, a
ENSDARG00000008049	162.743	2.06769	0.447184	4.6238	3.76765e-06	0.00920052	si:dkey-42i9.4	si:dkey-42i9.4
ENSDARG00000014866	58.4771	1.724	0.377495	4.56697	4.94836e-06	0.00920052	hprt1l	hypoxanthine phosphoribosyltransferase 1, like
ENSDARG00000020298	153.75	2.47373	0.558317	4.43069	9.39307e-06	0.00920052	btg2	B-cell translocation gene 2
ENSDARG00000052575	41.1751	-1.63887	0.364312	-4.49854	6.84221e-06	0.00920052	arl13a	ADP-ribosylation factor-like 13A
ENSDARG00000093964	115.419	-1.24404	0.279504	-4.45089	8.55163e-06	0.00920052	NA	NA
ENSDARG00000103595	105.931	-1.94513	0.433085	-4.49134	7.0777e-06	0.00920052	sfxn5a	sideroflexin 5a
ENSDARG00000061940	84.5903	-1.51808	0.345955	-4.38808	1.14357e-05	0.00958987	htr4	5-hydroxytryptamine receptor 4
ENSDARG00000071548	172.083	1.08282	0.247094	4.3822	1.17487e-05	0.00958987	josd1	Josephin domain containing 1
ENSDARG00000100986	371.077	-1.11915	0.258464	-4.32999	1.49115e-05	0.0112352	LOC100329520	inhibin beta B chain-like
ENSDARG00000061301	154.61	-1.02689	0.243039	-4.22519	2.38738e-05	0.016255	gmpr2	guanosine monophosphate reductase 2
ENSDARG00000068290	423.904	-1.27365	0.302116	-4.21577	2.48928e-05	0.016255	si:dkey-286h2.3	si:dkey-286h2.3
ENSDARG00000068128	37.5891	1.77847	0.426431	4.17059	3.03814e-05	0.0180471	ppp1r15b	protein phosphatase 1, regulatory subunit 15B
ENSDARG00000086569	1161.47	-0.852173	0.20467	-4.16363	3.13221e-05	0.0180471	zgc:172051	zgc:172051
ENSDARG00000075766	391.139	-1.1328	0.273588	-4.14056	3.46465e-05	0.0188535	sccpdha	saccharopine dehydrogenase a
ENSDARG00000079796	96.5439	-1.37215	0.332875	-4.12212	3.75404e-05	0.019024	ldah	lipid droplet associated hydrolase
ENSDARG00000117659	116.196	-2.31924	0.563709	-4.11425	3.88442e-05	0.019024	NA	NA
ENSDARG00000068478	6581.78	-1.04365	0.257783	-4.04855	5.1537e-05	0.0240383	gpx4a	glutathione peroxidase 4a
ENSDARG00000075707	168.963	-1.01381	0.2533	-4.00241	6.27003e-05	0.0279159	nid2a	nidogen 2a (osteonidogen)
ENSDARG00000077068	259.516	-1.73865	0.438283	-3.96696	7.27939e-05	0.0310007	si:ch211-11p18.6	si:ch211-11p18.6
ENSDARG00000052912	37.0848	-1.40349	0.35493	-3.95427	7.67671e-05	0.0313306	si:dkey-57n24.6	si:dkey-57n24.6
ENSDARG00000092028	943.44	-1.67663	0.427612	-3.92091	8.82163e-05	0.0345631	si:dkey-4c23.3	si:dkey-4c23.3
ENSDARG00000003281	97.4121	1.76928	0.454481	3.89298	9.90217e-05	0.0350005	pik3ip1	phosphoinositide-3-kinase interacting protein 1
ENSDARG00000003854	781.069	-2.11167	0.541583	-3.89907	9.65631e-05	0.0350005	acsl1b	acyl-CoA synthetase long chain family member 1b
ENSDARG00000099148	631.79	1.3817	0.355149	3.89046	0.000100053	0.0350005	bzw1b	basic leucine zipper and W2 domains 1b
ENSDARG00000093864	134.92	1.28149	0.33233	3.85609	0.000115213	0.0389143	wee1	WEE1 G2 checkpoint kinase
ENSDARG00000015563	152.177	1.32017	0.344531	3.83178	0.000127218	0.0401966	NA	NA
ENSDARG00000058533	66.5093	2.68837	0.700177	3.83956	0.000123257	0.0401966	pole	polymerase (DNA directed), epsilon
ENSDARG00000093024	46.4679	-1.51908	0.397488	-3.82171	0.000132532	0.0405671	rnh1	ribonuclease/angiogenin inhibitor 1
ENSDARG00000006372	812.703	-0.901232	0.237693	-3.79157	0.000149695	0.0444322	ugt5c2	UDP glucuronosyltransferase 5 family, polypeptide C2
ENSDARG00000009087	362.614	-0.84484	0.223678	-3.77703	0.000158708	0.045722	cd74a	CD74 molecule, major histocompatibility complex, class II invariant chain a
ENSDARG00000034852	233.242	1.14821	0.305481	3.75871	0.00017079	0.0477969	nt5c2l1	5'-nucleotidase, cytosolic II, like 1
ENSDARG00000039757	2190.49	-1.43254	0.383436	-3.73606	0.000186925	0.0508593	mcfd2	multiple coagulation factor deficiency 2
ENSDARG00000076900	326.265	-1.02114	0.274363	-3.72184	0.000197776	0.0523571	prozb	protein Z, vitamin K-dependent plasma glycoprotein b
ENSDARG00000045248	305.302	1.01199	0.273936	3.69427	0.000220518	0.0568415	h3f3d	H3 histone, family 3D
ENSDARG00000004979	1109.06	-1.11507	0.305135	-3.65434	0.000257844	0.061021	elovl5	ELOVL fatty acid elongase 5
ENSDARG00000054304	186.371	1.47661	0.404488	3.65058	0.000261652	0.061021	homeza	homeobox and leucine zipper encoding a
ENSDARG00000069065	100.151	1.59399	0.435824	3.65742	0.00025477	0.061021	btg3	B-cell translocation gene 3
ENSDARG00000076238	188.11	0.926155	0.253394	3.65501	0.000257175	0.061021	gramd1c	GRAM domain containing 1c
ENSDARG00000016084	47.0028	1.38414	0.382819	3.61565	0.000299595	0.068245	spsb4a	splA/ryanodine receptor domain and SOCS box containing 4a
ENSDARG00000005590	71.5671	2.06841	0.580235	3.56477	0.000364169	0.0743132	mtf2	metal response element binding transcription factor 2
ENSDARG00000061591	38.7582	-1.41637	0.395746	-3.57899	0.000344926	0.0743132	abcb10	ATP-binding cassette, sub-family B (MDR/TAP), member 10
ENSDARG00000078178	60.2648	-1.47779	0.41291	-3.57896	0.000344966	0.0743132	art4	ADP-ribosyltransferase 4 (Dombrock blood group)
ENSDARG00000094300	97.2783	1.13682	0.318155	3.57317	0.00035268	0.0743132	nupr1a	nuclear protein 1a
ENSDARG00000102406	210.871	-1.42359	0.399258	-3.56558	0.000363047	0.0743132	NA	NA
ENSDARG00000101180	150.186	1.86185	0.523887	3.55391	0.000379548	0.0758709	mcm7	minichromosome maintenance complex component 7
ENSDARG00000069157	306.298	-1.01007	0.286376	-3.52708	0.000420166	0.0819217	tmem135	transmembrane protein 135
ENSDARG00000079291	163.863	-0.9811	0.278477	-3.52309	0.000426545	0.0819217	rapgef3	Rap guanine nucleotide exchange factor (GEF) 3
ENSDARG00000102795	98.5197	1.10974	0.315593	3.51636	0.000437508	0.0824114	NA	NA
ENSDARG00000002947	103.329	-1.20762	0.34556	-3.49469	0.000474614	0.087714	abcd3b	ATP-binding cassette, sub-family D (ALD), member 3b
ENSDARG00000076994	169.701	-1.15315	0.333111	-3.46175	0.000536683	0.0973483	adgra2	adhesion G protein-coupled receptor A2
ENSDARG00000022650	438.99	-0.842124	0.243998	-3.45135	0.000557782	0.0975621	cyp2ad3	cytochrome P450, family 2, subfamily AD, polypeptide 3
ENSDARG00000069795	512.16	-1.09094	0.315923	-3.45319	0.000553989	0.0975621	zgc:154058	zgc:154058
ENSDARG00000105424	104.358	1.4679	0.426368	3.44281	0.000575712	0.0989316	si:rp71-46j2.7	si:rp71-46j2.7
ENSDARG00000032010	123.335	-1.85663	0.542887	-3.41992	0.000626391	0.0989597	slc15a2	solute carrier family 15 (oligopeptide transporter), member 2
ENSDARG00000035028	96.5633	2.46011	0.718518	3.42386	0.000617374	0.0989597	lpcat4	lysophosphatidylcholine acyltransferase 4
ENSDARG00000040534	435.338	2.12911	0.620029	3.43389	0.000594988	0.0989597	epcam	epithelial cell adhesion molecule
ENSDARG00000102986	106.054	-0.874066	0.254624	-3.43276	0.000597462	0.0989597	csf1ra	colony stimulating factor 1 receptor, a
ENSDARG00000103760	1250.82	-1.20049	0.35039	-3.42616	0.000612186	0.0989597	cfhl2	complement factor H like 2
ENSDARG00000021172	3399.51	-0.977306	0.287467	-3.39972	0.000674558	0.103042	cyp2ad2	cytochrome P450, family 2, subfamily AD, polypeptide 2
ENSDARG00000026835	43.3024	-1.11808	0.328932	-3.3991	0.000676072	0.103042	slc25a32b	solute carrier family 25 (mitochondrial folate carrier), member 32b
ENSDARG00000039613	63.677	1.45949	0.429768	3.396	0.000683789	0.103042	poll	polymerase (DNA directed), lambda
ENSDARG00000013861	175.024	0.768765	0.228904	3.35845	0.000783796	0.108131	armc1	armadillo repeat containing 1
ENSDARG00000017422	1020.86	-0.902643	0.268348	-3.36371	0.000769023	0.108131	apmap	adipocyte plasma membrane associated protein
ENSDARG00000033754	43.6934	1.26327	0.374067	3.37711	0.000732519	0.108131	rbm48	RNA binding motif protein 48
ENSDARG00000037739	187.966	2.02436	0.602708	3.35877	0.000782895	0.108131	zgc:112980	zgc:112980
ENSDARG00000037965	274.207	0.791965	0.235686	3.36026	0.000778695	0.108131	srrm2	serine/arginine repetitive matrix 2
ENSDARG00000040277	73.3083	1.70609	0.507039	3.36481	0.00076596	0.108131	fbxo32	F-box protein 32
ENSDARG00000017246	70.1069	-0.952066	0.285042	-3.34009	0.000837501	0.113089	prx	periaxin
ENSDARG00000056462	952.43	1.36647	0.409791	3.33455	0.000854375	0.113089	crp2	C-reactive protein 2
ENSDARG00000079892	152.269	-1.1836	0.354661	-3.33727	0.000846043	0.113089	si:dkey-183c2.4	si:dkey-183c2.4
ENSDARG00000028976	81.2131	2.10058	0.636787	3.29871	0.000971291	0.119428	pus3	pseudouridylate synthase 3
ENSDARG00000035571	86.8232	0.949582	0.289172	3.2838	0.00102419	0.119428	abhd17b	abhydrolase domain containing 17B
ENSDARG00000037618	466.931	3.07003	0.934213	3.28622	0.00101542	0.119428	ddit4	DNA-damage-inducible transcript 4
ENSDARG00000045605	110.591	2.19921	0.669661	3.28407	0.00102321	0.119428	ticrr	TopBP1-interacting, checkpoint, and replication regulator
ENSDARG00000060534	220.739	-0.927489	0.281403	-3.29594	0.000980922	0.119428	sgpp1	sphingosine-1-phosphate phosphatase 1
ENSDARG00000063553	511.031	0.928475	0.28245	3.28722	0.00101183	0.119428	rlf	rearranged L-myc fusion
ENSDARG00000089075	98.6104	0.957506	0.289885	3.30305	0.000956387	0.119428	si:ch73-173p19.1	si:ch73-173p19.1
ENSDARG00000092610	128.919	1.24877	0.379791	3.28805	0.00100883	0.119428	lamp1b	lysosomal associated membrane protein 1b
ENSDARG00000100442	5069.95	-1.38725	0.418477	-3.31499	0.00091647	0.119428	cfh	complement factor H
ENSDARG00000102586	64.9033	1.89424	0.574416	3.29767	0.000974895	0.119428	zgc:152938	zgc:152938
ENSDARG00000053127	46.1781	1.35517	0.413749	3.27534	0.00105534	0.120199	helb	helicase (DNA) B
ENSDARG00000093193	148.64	-1.06322	0.324415	-3.27736	0.00104784	0.120199	chia.6	chitinase, acidic.6
ENSDARG00000053068	434.568	-0.774455	0.237872	-3.25576	0.00113089	0.127323	cyp8b1	cytochrome P450, family 8, subfamily B, polypeptide 1
ENSDARG00000002355	74.7749	-1.13683	0.351302	-3.23605	0.00121196	0.13055	shpk	sedoheptulokinase
ENSDARG00000008835	523.422	3.83977	1.18361	3.24413	0.00117811	0.13055	si:dkey-46g23.5	si:dkey-46g23.5
ENSDARG00000027491	120.17	0.846664	0.261829	3.23365	0.00122217	0.13055	uros	uroporphyrinogen III synthase
ENSDARG00000074226	163.326	-0.782086	0.241929	-3.23271	0.0012262	0.13055	zgc:158398	zgc:158398
ENSDARG00000078183	281.985	3.72548	1.14954	3.24084	0.00119179	0.13055	zgc:165453	zgc:165453
ENSDARG00000091624	45.5138	-1.44618	0.44923	-3.21925	0.00128527	0.135368	ugt2b6	UDP glucuronosyltransferase 2 family, polypeptide B6
ENSDARG00000017901	79.6768	2.12452	0.662127	3.20863	0.00133368	0.138972	tln2a	talin 2a
ENSDARG00000016704	132.666	-0.91947	0.288389	-3.1883	0.00143111	0.145141	pbld	phenazine biosynthesis like protein domain containing
ENSDARG00000070150	129.504	0.927965	0.29159	3.18243	0.00146043	0.145141	jtb	jumping translocation breakpoint
ENSDARG00000101669	332.947	-0.772219	0.242749	-3.18114	0.00146697	0.145141	elmod2	ELMO/CED-12 domain containing 2
ENSDARG00000102896	353.555	0.879395	0.276276	3.18303	0.00145742	0.145141	jmjd6	jumonji domain containing 6, arginine demethylase and lysine hydroxylase
ENSDARG00000112644	206.543	-1.08379	0.340678	-3.18127	0.00146629	0.145141	st6galnac	ST6 (alpha-N-acetyl-neuraminyl-2,3-beta-galactosyl-1,3)-N-acetylgalactosaminide alpha-2,6-sialyltransferase
ENSDARG00000009942	124.522	2.12041	0.669608	3.16664	0.0015421	0.148182	cdc6	cell division cycle 6 homolog (S. cerevisiae)
ENSDARG00000019774	119.126	1.12293	0.354633	3.16646	0.00154309	0.148182	zhx3	zinc fingers and homeoboxes 3
ENSDARG00000111753	102.899	2.23124	0.704155	3.16868	0.00153134	0.148182	LOC794549	histone H4
ENSDARG00000002394	146.342	-1.49102	0.472516	-3.1555	0.00160224	0.149561	ugt5d1	UDP glucuronosyltransferase 5 family, polypeptide D1
ENSDARG00000028815	94.382	1.99437	0.63255	3.15291	0.00161654	0.149561	zgc:162945	zgc:162945
ENSDARG00000035872	531.387	-1.07695	0.34141	-3.15443	0.00160813	0.149561	hsd17b12b	hydroxysteroid (17-beta) dehydrogenase 12b
ENSDARG00000076888	756.061	-0.655473	0.207919	-3.15255	0.00161852	0.149561	zgc:171967	zgc:171967
ENSDARG00000027930	191.808	-1.00811	0.320279	-3.14759	0.0016462	0.150697	naprt	nicotinate phosphoribosyltransferase
ENSDARG00000051940	629.44	-1.09843	0.350028	-3.13811	0.00170039	0.154216	ugt2a2	UDP glucuronosyltransferase 2 family, polypeptide A2
ENSDARG00000071871	74.3765	-1.21362	0.388175	-3.12647	0.0017692	0.157539	glod5	glyoxalase domain containing 5
ENSDARG00000073753	63.9475	-1.39279	0.445143	-3.12887	0.00175482	0.157539	tacc1	transforming, acidic coiled-coil containing protein 1
ENSDARG00000019746	93.5931	1.48016	0.474846	3.11714	0.00182616	0.161146	rfng	RFNG O-fucosylpeptide 3-beta-N-acetylglucosaminyltransferase
ENSDARG00000058794	94.4148	-1.00547	0.323186	-3.11111	0.00186388	0.163006	si:dkey-19a16.2	si:dkey-19a16.2
ENSDARG00000020149	255.8	-1.13125	0.36447	-3.10381	0.00191049	0.165604	acoxl	acyl-CoA oxidase-like
ENSDARG00000111934	75.2688	2.10635	0.680268	3.09635	0.00195918	0.168334	zgc:112234	zgc:112234
ENSDARG00000016825	529153	-1.36067	0.440469	-3.08915	0.00200729	0.170838	vtg6	vitellogenin 6
ENSDARG00000024325	205.746	0.997774	0.323238	3.08681	0.0020232	0.170838	col4a3bpa	collagen, type IV, alpha 3 (Goodpasture antigen) binding protein a
ENSDARG00000020000	563.127	-0.625793	0.204098	-3.06614	0.00216845	0.181538	sh3bp4a	SH3-domain binding protein 4a
ENSDARG00000013004	57.598	-1.21717	0.397533	-3.06182	0.00219995	0.182577	tdg.1	thymine DNA glycosylase, tandem duplicate 1
ENSDARG00000061798	223.022	-0.887658	0.290145	-3.05935	0.00221814	0.182577	arhgap27l	Rho GTPase activating protein 27, like
ENSDARG00000062152	102.157	2.17178	0.711053	3.05432	0.00225573	0.183941	chaf1a	chromatin assembly factor 1, subunit A (p150)
ENSDARG00000115817	875.887	3.47042	1.13705	3.05213	0.00227227	0.183941	si:dkey-46g23.2	si:dkey-46g23.2
ENSDARG00000102674	610.19	1.49553	0.490703	3.04773	0.00230581	0.185126	ckap5	cytoskeleton associated protein 5
ENSDARG00000074712	520.888	-0.66874	0.219703	-3.04384	0.0023358	0.186009	LOC110439158	serine protease inhibitor 2.1-like
ENSDARG00000022631	763.616	-0.858374	0.282732	-3.036	0.00239737	0.186586	cyp2p9	cytochrome P450, family 2, subfamily P, polypeptide 9
ENSDARG00000030254	485.237	-1.17486	0.388504	-3.02406	0.00249404	0.186586	cbln9	cerebellin 9
ENSDARG00000037746	1392.73	1.6408	0.542947	3.02202	0.00251095	0.186586	actb1	actin, beta 1
ENSDARG00000055620	191.437	-0.841049	0.278557	-3.01931	0.00253353	0.186586	acad9	acyl-CoA dehydrogenase family, member 9
ENSDARG00000060238	78.2174	2.24778	0.742856	3.02586	0.00247927	0.186586	uacab	uveal autoantigen with coiled-coil domains and ankyrin repeats b
ENSDARG00000062998	294.297	-1.06884	0.353573	-3.02298	0.00250296	0.186586	pglyrp2	peptidoglycan recognition protein 2
ENSDARG00000075048	671.562	-0.745573	0.24552	-3.03671	0.00239174	0.186586	lonrf1	LON peptidase N-terminal domain and ring finger 1
ENSDARG00000088130	68.1909	1.95819	0.648249	3.02074	0.00252155	0.186586	si:dkey-30c15.10	si:dkey-30c15.10
ENSDARG00000102176	155.346	-0.73074	0.241333	-3.02793	0.00246233	0.186586	pla1a	phospholipase A1 member A
ENSDARG00000112954	59.8948	1.87284	0.6194	3.02364	0.00249751	0.186586	LOC794549	histone H4
ENSDARG00000004199	263.331	-0.611473	0.203	-3.01218	0.00259379	0.189599	spam1	sperm adhesion molecule 1
ENSDARG00000026865	49.259	1.21352	0.403243	3.00939	0.0026177	0.189929	fam107b	family with sequence similarity 107, member B
ENSDARG00000037960	204.721	-0.939204	0.312383	-3.00658	0.00264204	0.190285	lrrc17	leucine rich repeat containing 17
ENSDARG00000076484	110.17	-0.75608	0.251829	-3.00235	0.002679	0.191539	stab1	stabilin 1
ENSDARG00000056515	318.965	1.65259	0.551467	2.99671	0.00272912	0.193709	spsb1	splA/ryanodine receptor domain and SOCS box containing 1
ENSDARG00000099814	235.093	0.840669	0.281176	2.98983	0.00279135	0.195295	si:dkey-114g7.4	si:dkey-114g7.4
ENSDARG00000104538	193.194	0.63846	0.213441	2.99127	0.0027782	0.195295	tmem184a	transmembrane protein 184a
ENSDARG00000095464	405.481	-1.51157	0.506157	-2.98637	0.0028231	0.196115	gstt2	glutathione S-transferase theta 2
ENSDARG00000008491	155.92	-1.13561	0.381077	-2.98001	0.00288236	0.198822	si:ch211-107o10.3	si:ch211-107o10.3
ENSDARG00000002299	202.526	-0.836597	0.28176	-2.96918	0.00298599	0.202422	arsh	arylsulfatase H
ENSDARG00000013117	282.459	0.730685	0.247027	2.95791	0.00309728	0.202422	hiat1a	hippocampus abundant transcript 1a
ENSDARG00000017775	362.68	-0.60126	0.203008	-2.96175	0.00305897	0.202422	atp5mc3a	ATP synthase membrane subunit c locus 3a
ENSDARG00000038822	94.8868	-0.933116	0.315492	-2.95766	0.00309987	0.202422	mrc1b	mannose receptor, C type 1b
ENSDARG00000070568	95.2433	2.13458	0.720406	2.96302	0.00304637	0.202422	atad5a	ATPase family, AAA domain containing 5a
ENSDARG00000076296	211.453	-0.820315	0.277265	-2.95859	0.00309045	0.202422	triqk	triple QxxK/R motif containing
ENSDARG00000077764	71.2415	-0.993473	0.335062	-2.96504	0.00302639	0.202422	faah	fatty acid amide hydrolase
ENSDARG00000098631	269.284	-1.21966	0.410945	-2.96794	0.002998	0.202422	NA	NA
ENSDARG00000040538	56.5429	1.20525	0.408222	2.95243	0.00315281	0.204515	spsb4b	splA/ryanodine receptor domain and SOCS box containing 4b
ENSDARG00000017773	60.8536	-1.79008	0.607136	-2.9484	0.00319426	0.204689	slc16a12a	solute carrier family 16, member 12a
ENSDARG00000045574	100.263	1.99365	0.676711	2.94609	0.00321818	0.204689	lrmp	lymphoid-restricted membrane protein
ENSDARG00000061948	76.0687	1.14129	0.387326	2.94659	0.00321301	0.204689	amotl2b	angiomotin like 2b
ENSDARG00000103320	207.295	-0.691874	0.235564	-2.93709	0.00331306	0.209364	lclat1	lysocardiolipin acyltransferase 1
ENSDARG00000059900	103.295	1.96752	0.670883	2.93274	0.00335989	0.209619	tbc1d9	TBC1 domain family, member 9 (with GRAM domain)
ENSDARG00000087937	109.991	-0.794723	0.270912	-2.93351	0.00335151	0.209619	cdk4	cyclin-dependent kinase 4
ENSDARG00000002986	699.947	-0.828345	0.283335	-2.92355	0.00346065	0.210793	gda	guanine deaminase
ENSDARG00000010250	50.5606	-1.35372	0.462717	-2.92559	0.00343804	0.210793	nqo1	NAD(P)H dehydrogenase, quinone 1
ENSDARG00000059337	72.8765	1.19118	0.407326	2.92439	0.00345129	0.210793	tgif1	TGFB-induced factor homeobox 1
ENSDARG00000100528	116.647	2.95183	1.0098	2.92318	0.0034648	0.210793	map1lc3c	microtubule-associated protein 1 light chain 3 gamma
ENSDARG00000115956	174.764	-1.16282	0.398539	-2.91771	0.00352618	0.213203	NA	NA
ENSDARG00000068114	174.886	-0.813075	0.278997	-2.91428	0.00356512	0.214235	f11r.2	F11 receptor, tandem duplicate 2
ENSDARG00000006497	4405.86	-1.39392	0.478936	-2.91045	0.00360909	0.215555	rtn1a	reticulon 1a
ENSDARG00000098968	126.604	1.20631	0.414991	2.90684	0.003651	0.216737	LOC100330644	round spermatid basic protein 1-like
ENSDARG00000029075	182.702	1.6378	0.564308	2.90232	0.0037041	0.217255	pfkfb4b	6-phosphofructo-2-kinase/fructose-2,6-biphosphatase 4b
ENSDARG00000113172	87.2835	2.11024	0.726884	2.90314	0.00369447	0.217255	NA	NA
ENSDARG00000062372	132.955	-0.653715	0.226134	-2.89082	0.00384233	0.224022	nrd1b	nardilysin b (N-arginine dibasic convertase)
ENSDARG00000005185	60.1091	-1.23614	0.428902	-2.8821	0.00395032	0.226203	cpn1	carboxypeptidase N, polypeptide 1
ENSDARG00000035630	62.2447	0.890066	0.309146	2.87911	0.00398796	0.226203	ypel1	yippee-like 1
ENSDARG00000037961	1599.67	-1.02523	0.355324	-2.88533	0.00391003	0.226203	rcn3	reticulocalbin 3, EF-hand calcium binding domain
ENSDARG00000078429	879860	-0.942944	0.327516	-2.87908	0.00398835	0.226203	vtg4	vitellogenin 4
ENSDARG00000103744	96.6626	-0.782982	0.272007	-2.87854	0.00399522	0.226203	hacd1	3-hydroxyacyl-CoA dehydratase 1
ENSDARG00000011783	309.882	0.599954	0.208677	2.87503	0.0040399	0.227418	stag2a	stromal antigen 2a
ENSDARG00000011934	731.404	0.919119	0.319978	2.87244	0.00407317	0.227981	gyg1a	glycogenin 1a
ENSDARG00000052104	62.7841	0.865326	0.301731	2.86788	0.00413238	0.228215	atg4b	autophagy related 4B, cysteine peptidase
ENSDARG00000100462	46.8937	-1.04228	0.363217	-2.86959	0.0041101	0.228215	paqr7a	progestin and adipoQ receptor family member VII, a
ENSDARG00000101037	61.9839	1.89563	0.661251	2.86674	0.00414725	0.228215	asf1ba	anti-silencing function 1Ba histone chaperone
ENSDARG00000101861	1632.54	-0.957782	0.33446	-2.86367	0.00418763	0.22915	cyp2k19	cytochrome P450, family 2, subfamily k, polypeptide 19
ENSDARG00000035622	2151.81	-1.39569	0.488001	-2.86001	0.00423622	0.230521	xbp1	X-box binding protein 1
ENSDARG00000038618	155.393	-0.816386	0.285836	-2.85613	0.00428839	0.23207	cpt2	carnitine palmitoyltransferase 2
ENSDARG00000069402	89.553	-1.40211	0.491802	-2.85097	0.00435857	0.234572	lrrc4.1	leucine rich repeat containing 4.1
ENSDARG00000006811	325.423	-0.71375	0.251574	-2.83713	0.00455207	0.235759	sult1st6	sulfotransferase family 1, cytosolic sulfotransferase 6
ENSDARG00000019702	61.5247	1.12467	0.396619	2.83566	0.00457317	0.235759	aldocb	aldolase C, fructose-bisphosphate, b
ENSDARG00000021811	259.157	0.914688	0.321948	2.8411	0.00449576	0.235759	calm1a	calmodulin 1a
ENSDARG00000034956	139.935	1.53628	0.539673	2.84668	0.00441771	0.235759	myclb	MYCL proto-oncogene, bHLH transcription factor b
ENSDARG00000061039	101.113	1.7548	0.61819	2.8386	0.00453113	0.235759	atp10a	ATPase phospholipid transporting 10A
ENSDARG00000062114	112.334	1.81775	0.639483	2.84254	0.0044756	0.235759	tent4a	terminal nucleotidyltransferase 4A
ENSDARG00000070656	130.235	1.70536	0.599655	2.8439	0.00445645	0.235759	si:ch211-69g19.2	si:ch211-69g19.2
ENSDARG00000102608	40.698	-1.02736	0.361868	-2.83905	0.00452479	0.235759	zgc:109986	zgc:109986
ENSDARG00000101762	458.24	-0.94121	0.332446	-2.83116	0.00463792	0.237845	fah	fumarylacetoacetate hydrolase (fumarylacetoacetase)
ENSDARG00000055591	227.916	-0.879713	0.311257	-2.82632	0.0047086	0.239806	pipox	pipecolic acid oxidase
ENSDARG00000092091	799.051	-0.769092	0.272226	-2.8252	0.00472512	0.239806	cyp2x12	cytochrome P450, family 2, subfamily X, polypeptide 12
ENSDARG00000011597	364.056	0.834419	0.296501	2.81422	0.00488953	0.244898	atxn2l	ataxin 2-like
ENSDARG00000017794	477.641	-0.790347	0.281075	-2.81187	0.00492546	0.244898	sdr16c5b	short chain dehydrogenase/reductase family 16C, member 5b
ENSDARG00000057058	350.621	-0.768859	0.273365	-2.81257	0.00491475	0.244898	minpp1a	multiple inositol-polyphosphate phosphatase 1a
ENSDARG00000100003	342.089	1.16211	0.413003	2.81381	0.00489576	0.244898	glulb	glutamate-ammonia ligase (glutamine synthase) b
ENSDARG00000008457	254.091	-0.647683	0.2306	-2.80868	0.00497447	0.246086	faah2a	fatty acid amide hydrolase 2a
ENSDARG00000014180	126.183	-0.790456	0.281681	-2.80621	0.00501277	0.246734	ildr2	immunoglobulin-like domain containing receptor 2
ENSDARG00000042021	113.477	-0.74186	0.264563	-2.8041	0.00504578	0.247117	mapk12a	mitogen-activated protein kinase 12a
ENSDARG00000020645	115.437	1.32464	0.472759	2.80193	0.00507976	0.247544	slc7a3a	solute carrier family 7 (cationic amino acid transporter, y+ system), member 3a
ENSDARG00000053858	48.4654	-1.63035	0.582911	-2.7969	0.00515949	0.249873	crip1	cysteine-rich protein 1
ENSDARG00000062915	203.918	-0.661712	0.236688	-2.79571	0.00517857	0.249873	polr3b	polymerase (RNA) III (DNA directed) polypeptide B
ENSDARG00000040513	79.6878	1.88169	0.67366	2.79323	0.00521839	0.250559	zgc:92313	zgc:92313
ENSDARG00000093844	70.0251	-0.916147	0.3282	-2.79143	0.00524759	0.250732	LOC562139	chymotrypsinogen 2-like
ENSDARG00000032318	44.3249	0.908334	0.32599	2.78639	0.00532991	0.250993	mfsd6a	major facilitator superfamily domain containing 6a
ENSDARG00000075752	121.544	-0.788917	0.282926	-2.78842	0.00529653	0.250993	myo18aa	myosin XVIIIAa
ENSDARG00000101986	126.419	1.04019	0.373183	2.78735	0.00531409	0.250993	irf6	interferon regulatory factor 6
ENSDARG00000020527	94.6232	0.940455	0.338415	2.779	0.00545259	0.251925	nup62l	nucleoporin 62 like
ENSDARG00000038153	303.935	-1.414	0.508607	-2.78014	0.0054336	0.251925	lgals2b	lectin, galactoside-binding, soluble, 2b
ENSDARG00000040884	258.498	0.745295	0.267788	2.78315	0.00538344	0.251925	mxi1	max interactor 1, dimerization protein
ENSDARG00000055342	472.473	-1.3834	0.497301	-2.78182	0.00540552	0.251925	slc16a13	solute carrier family 16, member 13 (monocarboxylic acid transporter 13)
ENSDARG00000022165	1038.18	-0.955132	0.344222	-2.77476	0.00552428	0.253555	mgst1.2	microsomal glutathione S-transferase 1.2
ENSDARG00000025513	112.454	1.14217	0.411989	2.77234	0.00556554	0.253555	dip2cb	disco-interacting protein 2 homolog Cb
ENSDARG00000102643	41.1195	0.96956	0.349684	2.77268	0.00555969	0.253555	chmp1a	charged multivesicular body protein 1A
ENSDARG00000023157	1322.84	-0.878587	0.318193	-2.76118	0.00575935	0.254417	cbln10	cerebellin 10
ENSDARG00000027595	274.646	-0.64734	0.234477	-2.76078	0.00576628	0.254417	selenot1b	selenoprotein T, 1b
ENSDARG00000037706	42.2526	1.00739	0.364357	2.76485	0.00569482	0.254417	gss	glutathione synthetase
ENSDARG00000061952	1044.77	1.08778	0.393636	2.76342	0.00571984	0.254417	ecpas	Ecm29 proteasome adaptor and scaffold
ENSDARG00000095698	38.8961	-0.912282	0.330068	-2.76392	0.00571111	0.254417	si:dkey-228a15.1	si:dkey-228a15.1
ENSDARG00000097886	93.1646	-0.907688	0.328052	-2.76691	0.0056591	0.254417	NA	NA
ENSDARG00000101332	199.788	1.05985	0.383415	2.76424	0.00570555	0.254417	uba2	ubiquitin-like modifier activating enzyme 2
ENSDARG00000000069	2147.86	-1.20148	0.435432	-2.75929	0.00579278	0.254441	dap	death-associated protein
ENSDARG00000090548	79.994	-0.861894	0.31259	-2.75727	0.00582869	0.254875	gimap4	GTPase IMAP family member 4
ENSDARG00000033614	415.66	1.27918	0.464446	2.7542	0.00588349	0.255319	rasgef1ba	RasGEF domain family, member 1Ba
ENSDARG00000063005	90.6132	0.775668	0.281673	2.75379	0.00589097	0.255319	anapc7	anaphase promoting complex subunit 7
ENSDARG00000008808	120.372	1.41398	0.513916	2.75138	0.00593452	0.256023	eml2	echinoderm microtubule associated protein like 2
ENSDARG00000053620	163.423	-0.732181	0.266248	-2.75	0.0059595	0.256023	ebi3	Epstein-Barr virus induced 3
ENSDARG00000022315	206.573	-0.776894	0.283544	-2.73994	0.00614508	0.259479	atp6v1g1	ATPase H+ transporting V1 subunit G1
ENSDARG00000042126	45.0756	-0.888333	0.324222	-2.73989	0.0061459	0.259479	elmo3	engulfment and cell motility 3
ENSDARG00000094265	67.5646	-1.04268	0.380504	-2.74025	0.00613929	0.259479	si:dkey-183n20.15	si:dkey-183n20.15
ENSDARG00000101139	538.502	-0.748499	0.273075	-2.741	0.00612523	0.259479	agpat2	1-acylglycerol-3-phosphate O-acyltransferase 2 (lysophosphatidic acid acyltransferase, beta)
ENSDARG00000100792	97.7707	-1.57524	0.575396	-2.73767	0.00618768	0.260122	zgc:154142	zgc:154142
ENSDARG00000062650	557.291	1.69052	0.619178	2.73027	0.00632829	0.264896	rif1	replication timing regulatory factor 1
ENSDARG00000007823	90.59	1.70055	0.623949	2.72547	0.00642108	0.267368	atf3	activating transcription factor 3
ENSDARG00000016598	138.736	-1.02081	0.374969	-2.72238	0.00648141	0.267368	ckmt1	creatine kinase, mitochondrial 1
ENSDARG00000034368	107.825	-0.713361	0.262073	-2.722	0.00648887	0.267368	hexb	hexosaminidase B (beta polypeptide)
ENSDARG00000074317	672.642	-0.97209	0.357175	-2.72161	0.00649654	0.267368	fam20ca	family with sequence similarity 20, member Ca
ENSDARG00000031795	284.765	-0.624958	0.230017	-2.71701	0.00658742	0.267462	abcf1	ATP-binding cassette, sub-family F (GCN20), member 1
ENSDARG00000058352	109.817	1.04965	0.386409	2.71643	0.00659911	0.267462	acot9.1	acyl-CoA thioesterase 9, tandem duplicate 1
ENSDARG00000069595	155.476	1.81942	0.669849	2.71617	0.00660416	0.267462	si:ch211-214c7.4	si:ch211-214c7.4
ENSDARG00000079681	308.809	3.34339	1.23163	2.71461	0.00663535	0.267462	LOC100332822	mucin-5AC
ENSDARG00000103298	201.664	-0.755541	0.278215	-2.71568	0.00661405	0.267462	ephx5	epoxide hydrolase 5
ENSDARG00000031496	110.097	-0.885307	0.326476	-2.71171	0.0066938	0.267615	ap1ar	adaptor related protein complex 1 associated regulatory protein
ENSDARG00000078592	427.137	-0.539685	0.198994	-2.71207	0.00668655	0.267615	nomo	nodal modulator
ENSDARG00000024540	176.858	0.882194	0.32606	2.70562	0.00681777	0.271464	tspan36	tetraspanin 36
ENSDARG00000041314	216.696	-0.617258	0.228267	-2.7041	0.00684895	0.271601	ndufb9	NADH:ubiquinone oxidoreductase subunit B9
ENSDARG00000060756	184.292	-0.885342	0.327659	-2.70202	0.00689198	0.272205	abhd6a	abhydrolase domain containing 6a
ENSDARG00000055976	96.0061	-0.764806	0.283529	-2.69745	0.0069872	0.273758	pecr	peroxisomal trans-2-enoyl-CoA reductase
ENSDARG00000100020	170.169	0.982837	0.364229	2.69841	0.00696726	0.273758	pim1	Pim-1 proto-oncogene, serine/threonine kinase
ENSDARG00000051890	1089.94	-1.17777	0.437112	-2.69444	0.00705068	0.275145	hp	haptoglobin
ENSDARG00000102634	308.694	1.64166	0.609787	2.69218	0.00709865	0.275918	parn	poly(A)-specific ribonuclease (deadenylation nuclease)
ENSDARG00000007438	122.419	0.783429	0.29136	2.68887	0.00716935	0.276474	ube2ib	ubiquitin-conjugating enzyme E2Ib
ENSDARG00000043518	367.169	-0.717301	0.266767	-2.68887	0.0071694	0.276474	si:dkey-239i20.2	si:dkey-239i20.2
ENSDARG00000008107	39.7235	1.11032	0.413573	2.6847	0.00725958	0.27658	src	v-src avian sarcoma (Schmidt-Ruppin A-2) viral oncogene homolog
ENSDARG00000024324	192.953	0.745998	0.27793	2.68412	0.00727212	0.27658	arhgap1	Rho GTPase activating protein 1
ENSDARG00000027353	395.624	0.82022	0.305305	2.68655	0.00721931	0.27658	zmym2	zinc finger, MYM-type 2
ENSDARG00000029501	103.86	0.816367	0.30423	2.68338	0.00728813	0.27658	gsk3aa	glycogen synthase kinase 3 alpha a
ENSDARG00000073845	404.244	-0.678594	0.252996	-2.68223	0.00731334	0.27658	zgc:110843	zgc:110843
ENSDARG00000076473	110.858	1.8997	0.708697	2.68056	0.00735001	0.276898	trim37	tripartite motif containing 37
ENSDARG00000024537	57.2002	-0.884694	0.331593	-2.66801	0.00763011	0.285255	emilin1a	elastin microfibril interfacer 1a
ENSDARG00000079281	65.7191	1.83566	0.687741	2.66911	0.00760527	0.285255	si:dkeyp-75h12.2	si:dkeyp-75h12.2
ENSDARG00000061173	93.4548	1.79192	0.672295	2.66537	0.00769031	0.286413	st14a	suppression of tumorigenicity 14 (colon carcinoma) a
ENSDARG00000035171	254.116	2.82888	1.0632	2.66073	0.00779715	0.2882	btg4	B-cell translocation gene 4
ENSDARG00000075159	376.812	-1.07309	0.403164	-2.66166	0.00777566	0.2882	meltf	melanotransferrin
ENSDARG00000028367	81.8423	-1.5679	0.590263	-2.65628	0.00790081	0.290934	sult2st3	sulfotransferase family 2, cytosolic sulfotransferase 3
ENSDARG00000092337	220.387	-1.02034	0.384389	-2.65445	0.00794379	0.291421	gas5	growth arrest specific 5
ENSDARG00000044513	67.7178	1.05297	0.397173	2.65116	0.00802157	0.293176	tpst1l	tyrosylprotein sulfotransferase 1, like
ENSDARG00000021048	212.629	-0.87211	0.329372	-2.64779	0.00810189	0.293218	clptm1l	CLPTM1-like
ENSDARG00000032617	92.4709	-1.35759	0.512812	-2.64735	0.00811251	0.293218	fgfrl1a	fibroblast growth factor receptor like 1a
ENSDARG00000104034	91.724	1.68722	0.63715	2.64808	0.00809502	0.293218	arid3b	AT rich interactive domain 3B (BRIGHT-like)
ENSDARG00000003974	114.811	0.715739	0.271424	2.63698	0.00836489	0.294136	spoplb	speckle-type POZ protein-like b
ENSDARG00000037121	121.129	-0.979356	0.371273	-2.63783	0.0083438	0.294136	mat2ab	methionine adenosyltransferase II, alpha b
ENSDARG00000041787	600.359	-1.54979	0.589717	-2.62802	0.00858834	0.294136	cx32.3	connexin 32.3
ENSDARG00000060362	332.773	-0.623455	0.23602	-2.64154	0.00825299	0.294136	nadkb	NAD kinase b
ENSDARG00000060937	87.4149	1.60259	0.607343	2.63869	0.00832267	0.294136	adnp2a	ADNP homeobox 2a
ENSDARG00000075008	158.971	3.24128	1.22658	2.64254	0.00822856	0.294136	pask	PAS domain containing serine/threonine kinase
ENSDARG00000079672	175.837	-0.94111	0.356873	-2.6371	0.00836184	0.294136	efl1	elongation factor like GTPase 1
ENSDARG00000088972	249.042	-0.60866	0.231496	-2.62924	0.00855761	0.294136	si:dkey-238d18.4	si:dkey-238d18.4
ENSDARG00000089340	62.6862	-1.16767	0.443792	-2.63111	0.0085106	0.294136	rhobtb2b	Rho related BTB domain containing 2b
ENSDARG00000100002	55.1567	-0.820839	0.311555	-2.63465	0.00842238	0.294136	ctbs	chitobiase, di-N-acetyl-
ENSDARG00000100918	93.3227	1.76802	0.671408	2.63331	0.00845583	0.294136	prc1a	protein regulator of cytokinesis 1a
ENSDARG00000102632	1087.87	0.853608	0.324634	2.62945	0.00855238	0.294136	ubc	ubiquitin C
ENSDARG00000104573	96.3603	1.58774	0.603922	2.62906	0.00856225	0.294136	slc12a2	solute carrier family 12 (sodium/potassium/chloride transporter), member 2
ENSDARG00000104806	281.788	0.76091	0.288458	2.63786	0.00834318	0.294136	fbxw11a	F-box and WD repeat domain containing 11a
ENSDARG00000105411	1705.55	-0.889571	0.338242	-2.62999	0.0085388	0.294136	si:ch211-113d11.5	si:ch211-113d11.5
ENSDARG00000113205	74.0433	1.78622	0.68027	2.62575	0.00864571	0.295069	si:dkey-108k21.12	si:dkey-108k21.12
ENSDARG00000040553	52.9846	-1.20621	0.459719	-2.6238	0.00869544	0.295544	tmem97	transmembrane protein 97
ENSDARG00000078850	157.589	1.22118	0.465802	2.62166	0.00875017	0.295544	plekhm2	pleckstrin homology domain containing, family M (with RUN domain) member 2
ENSDARG00000093093	98.1591	-0.852757	0.325146	-2.62269	0.00872383	0.295544	adam17b	ADAM metallopeptidase domain 17b
ENSDARG00000027063	44.1608	-0.894309	0.341434	-2.61927	0.00881176	0.296602	arpc1b	actin related protein 2/3 complex, subunit 1B
ENSDARG00000004502	53.8606	0.818364	0.312854	2.6158	0.00890185	0.297593	rcor3	REST corepressor 3
ENSDARG00000005897	178.634	-0.928571	0.35522	-2.61407	0.00894695	0.297593	dera	deoxyribose-phosphate aldolase (putative)
ENSDARG00000036065	881.393	-0.592542	0.226726	-2.61347	0.00896274	0.297593	mgat1b	mannosyl (alpha-1,3-)-glycoprotein beta-1,2-N-acetylglucosaminyltransferase b
ENSDARG00000078050	54.0263	-0.845027	0.323252	-2.61414	0.0089452	0.297593	phf19	PHD finger protein 19
ENSDARG00000088989	295.799	3.06317	1.17474	2.60753	0.00911985	0.300771	si:dkey-241l7.5	si:dkey-241l7.5
ENSDARG00000100563	50.4413	-1.25478	0.481098	-2.60817	0.00910286	0.300771	NA	NA
ENSDARG00000005112	102.186	-1.62786	0.62525	-2.60354	0.00922669	0.301043	cdh17	cadherin 17, LI cadherin (liver-intestine)
ENSDARG00000012627	214.606	0.77787	0.299528	2.59698	0.0094047	0.301043	cdc34b	cell division cycle 34 homolog (S. cerevisiae) b
ENSDARG00000016177	287.818	1.36518	0.525288	2.59893	0.00935158	0.301043	eif4enif1	eukaryotic translation initiation factor 4E nuclear import factor 1
ENSDARG00000028106	94.9721	-0.786452	0.302329	-2.60131	0.0092868	0.301043	glrx	glutaredoxin (thioltransferase)
ENSDARG00000052827	54.5223	1.31851	0.507353	2.59879	0.0093552	0.301043	top3a	DNA topoisomerase III alpha
ENSDARG00000070454	126.899	-0.927132	0.356784	-2.59858	0.00936095	0.301043	pla2g12a	phospholipase A2, group XIIA
ENSDARG00000091150	301.387	2.56519	0.984333	2.60602	0.00916007	0.301043	mki67	marker of proliferation Ki-67
ENSDARG00000100088	64.2424	1.49394	0.575181	2.59733	0.00939509	0.301043	zmp:0000001114	zmp:0000001114
ENSDARG00000115335	69.2244	0.993174	0.382154	2.59889	0.00935269	0.301043	ubald2	UBA-like domain containing 2
ENSDARG00000069549	117.758	-0.715864	0.27584	-2.59522	0.00945318	0.301609	zgc:162396	zgc:162396
ENSDARG00000013050	886.677	-0.588991	0.227164	-2.5928	0.00951975	0.302747	abcc12	ATP-binding cassette, sub-family C (CFTR/MRP), member 12
ENSDARG00000014005	39.7164	-0.843002	0.325466	-2.59014	0.00959375	0.303909	lrrc45	leucine rich repeat containing 45
ENSDARG00000021849	155.968	2.68801	1.03814	2.58926	0.00961837	0.303909	si:dkey-256h2.1	si:dkey-256h2.1
ENSDARG00000097024	40.9137	-0.99379	0.384213	-2.58656	0.009694	0.305314	ugt1b4	UDP glucuronosyltransferase 1 family, polypeptide B4
ENSDARG00000002552	306.164	0.615724	0.239898	2.56661	0.0102698	0.310244	mapkapk2a	mitogen-activated protein kinase-activated protein kinase 2a
ENSDARG00000020979	130.595	2.63886	1.02676	2.57008	0.0101674	0.310244	ripor3	RIPOR family member 3
ENSDARG00000026904	421.949	-0.709763	0.27595	-2.57207	0.0101092	0.310244	cbln13	cerebellin 13
ENSDARG00000027986	245.3	-0.813364	0.316036	-2.57365	0.0100633	0.310244	slc35d1b	solute carrier family 35 (UDP-GlcA/UDP-GalNAc transporter), member D1b
ENSDARG00000031426	160.831	3.1908	1.23971	2.57383	0.010058	0.310244	csrnp1a	cysteine-serine-rich nuclear protein 1a
ENSDARG00000039117	619.993	-0.597707	0.231958	-2.57678	0.0099724	0.310244	tefa	thyrotrophic embryonic factor a
ENSDARG00000044485	299.579	2.78994	1.08736	2.5658	0.0102939	0.310244	sall4	spalt-like transcription factor 4
ENSDARG00000044511	86.8159	1.14876	0.44749	2.56712	0.0102548	0.310244	etv5b	ets variant 5b
ENSDARG00000057006	90.2061	-0.670673	0.260835	-2.57125	0.0101331	0.310244	fam241a	family with sequence similarity 241 member A
ENSDARG00000074726	153.591	0.925845	0.359563	2.57492	0.0100264	0.310244	nrde2	NRDE-2, necessary for RNA interference, domain containing
ENSDARG00000075542	713.645	-0.843624	0.327489	-2.57604	0.00999405	0.310244	zfhx4	zinc finger homeobox 4
ENSDARG00000087893	265.997	0.738766	0.287367	2.57081	0.0101462	0.310244	rnf216	ring finger protein 216
ENSDARG00000097414	251.944	1.50912	0.586681	2.5723	0.0101026	0.310244	si:ch211-106e7.2	si:ch211-106e7.2
ENSDARG00000106606	104.537	-0.77193	0.300627	-2.56773	0.0102366	0.310244	LOC108191962	probable E3 ubiquitin-protein ligase TRIML1
ENSDARG00000008703	121.712	0.621456	0.242992	2.55751	0.0105424	0.315903	apeh	acylaminoacyl-peptide hydrolase
ENSDARG00000116005	946.548	3.00763	1.17654	2.55632	0.0105785	0.315903	zgc:171446	zgc:171446
ENSDARG00000117085	251.903	1.56371	0.611494	2.5572	0.0105518	0.315903	NA	NA
ENSDARG00000003375	63.2161	-0.748863	0.295644	-2.53299	0.0113094	0.315995	gng12a	guanine nucleotide binding protein (G protein), gamma 12a
ENSDARG00000004167	40.6459	-0.865923	0.339778	-2.5485	0.0108187	0.315995	zgc:110366	zgc:110366
ENSDARG00000005416	631.924	-0.535713	0.210787	-2.54149	0.011038	0.315995	map3k5	mitogen-activated protein kinase kinase kinase 5
ENSDARG00000006601	133.994	-0.801612	0.314717	-2.54709	0.0108626	0.315995	kaznb	kazrin, periplakin interacting protein b
ENSDARG00000010266	158.995	2.75917	1.08009	2.55457	0.010632	0.315995	igf2bp3	insulin-like growth factor 2 mRNA binding protein 3
ENSDARG00000015254	207.961	0.715139	0.281166	2.54348	0.0109755	0.315995	fzr1a	fizzy/cell division cycle 20 related 1a
ENSDARG00000023900	215.632	1.26582	0.499306	2.53515	0.0112398	0.315995	casd1	CAS1 domain containing 1
ENSDARG00000032324	196.857	0.784335	0.309701	2.53255	0.0113236	0.315995	epb41l5	erythrocyte membrane protein band 4.1 like 5
ENSDARG00000034497	96.9764	1.31954	0.520012	2.53752	0.0111642	0.315995	fbxl14a	F-box and leucine-rich repeat protein 14a
ENSDARG00000034989	748.984	2.95185	1.16062	2.54335	0.0109796	0.315995	retsatl	retinol saturase (all-trans-retinol 13,14-reductase) like
ENSDARG00000036587	396.859	-0.698157	0.275199	-2.53691	0.0111834	0.315995	cbr1	carbonyl reductase 1
ENSDARG00000037935	237.501	-0.896321	0.350952	-2.55397	0.0106502	0.315995	aldh16a1	aldehyde dehydrogenase 16 family, member A1
ENSDARG00000038066	178.705	2.75269	1.08027	2.54815	0.0108295	0.315995	kpna2	karyopherin alpha 2 (RAG cohort 1, importin alpha 1)
ENSDARG00000054032	55.0921	1.06855	0.419648	2.54629	0.0108873	0.315995	rab24	RAB24, member RAS oncogene family
ENSDARG00000057110	60.0151	1.41281	0.554236	2.5491	0.0108	0.315995	slc25a1a	solute carrier family 25 (mitochondrial carrier; citrate transporter), member 1a
ENSDARG00000078654	220.242	2.7783	1.09373	2.54021	0.0110784	0.315995	tpx2	TPX2, microtubule-associated, homolog (Xenopus laevis)
ENSDARG00000088713	172.209	2.9795	1.1739	2.53812	0.011145	0.315995	si:ch211-226h8.14	si:ch211-226h8.14
ENSDARG00000090993	85.7496	1.04138	0.409756	2.54146	0.011039	0.315995	rnf4	ring finger protein 4
ENSDARG00000098946	107.897	1.76101	0.690536	2.55021	0.0107659	0.315995	pald1a	phosphatase domain containing, paladin 1a
ENSDARG00000101199	11455.3	-0.922128	0.363143	-2.5393	0.0111076	0.315995	rbp4	retinol binding protein 4, plasma
ENSDARG00000104541	98.5972	1.52879	0.602924	2.53563	0.0112245	0.315995	msh6	mutS homolog 6 (E. coli)
ENSDARG00000113820	280.902	-0.73319	0.289395	-2.53352	0.0112922	0.315995	cyp46a1.4	cytochrome P450, family 46, subfamily A, polypeptide 1, tandem duplicate 4
ENSDARG00000115036	265.361	2.75381	1.07876	2.55276	0.0106872	0.315995	NA	NA
ENSDARG00000037883	83.1491	-0.845608	0.334141	-2.53069	0.0113839	0.316776	prcp	prolylcarboxypeptidase (angiotensinase C)
ENSDARG00000045074	98.2119	0.988788	0.391203	2.52756	0.0114859	0.318353	arl4d	ADP-ribosylation factor-like 4D
ENSDARG00000095315	3386.91	0.725435	0.287078	2.52696	0.0115056	0.318353	si:dkey-52d15.2	si:dkey-52d15.2
ENSDARG00000005359	386.423	-0.51669	0.204763	-2.52335	0.0116242	0.320462	sucla2	succinate-CoA ligase, ADP-forming, beta subunit
ENSDARG00000034309	124.33	-0.719462	0.285253	-2.52219	0.0116627	0.320462	cox10	cytochrome c oxidase assembly factor heme A:farnesyltransferase COX10
ENSDARG00000075931	295.306	-0.9175	0.363989	-2.52068	0.0117127	0.320462	acsl5	acyl-CoA synthetase long chain family member 5
ENSDARG00000089981	345.099	0.509335	0.202047	2.52087	0.0117065	0.320462	rnf146	ring finger protein 146
ENSDARG00000039208	522.302	2.8471	1.13	2.51956	0.0117502	0.320595	nasp	nuclear autoantigenic sperm protein (histone-binding)
ENSDARG00000000442	114.27	1.46228	0.581506	2.51463	0.0119156	0.320641	slc39a13	solute carrier family 39 (zinc transporter), member 13
ENSDARG00000011665	241.29	0.548009	0.217799	2.51613	0.0118652	0.320641	aldoaa	aldolase a, fructose-bisphosphate, a
ENSDARG00000052331	74.1908	-0.954853	0.379705	-2.51472	0.0119127	0.320641	abcf2b	ATP-binding cassette, sub-family F (GCN20), member 2b
ENSDARG00000060312	312.292	1.03821	0.412303	2.51808	0.0117997	0.320641	wdr62	WD repeat domain 62
ENSDARG00000086112	140.461	2.63827	1.04807	2.51728	0.0118266	0.320641	si:ch211-266i6.3	si:ch211-266i6.3
ENSDARG00000005246	64.665	1.24432	0.495417	2.51167	0.0120162	0.322463	asb3	ankyrin repeat and SOCS box containing 3
ENSDARG00000077664	158.531	1.2636	0.503484	2.50972	0.0120827	0.323361	zgc:110239	zgc:110239
ENSDARG00000003701	301.645	2.88231	1.14993	2.5065	0.0121933	0.323698	cldng	claudin g
ENSDARG00000086551	60.6578	0.920703	0.367196	2.50739	0.0121628	0.323698	irs4a	insulin receptor substrate 4a
ENSDARG00000105335	349.877	2.92467	1.16685	2.50647	0.0121945	0.323698	si:dkey-241l7.2	si:dkey-241l7.2
ENSDARG00000043973	597.744	0.614936	0.24568	2.50299	0.0123148	0.326009	znf292b	zinc finger protein 292b
ENSDARG00000037532	154.075	2.81518	1.12566	2.50091	0.0123873	0.326681	mcm3l	MCM3 minichromosome maintenance deficient 3 (S. cerevisiae), like
ENSDARG00000075444	107.251	-1.03913	0.415593	-2.50036	0.0124069	0.326681	cgref1	cell growth regulator with EF-hand domain 1
ENSDARG00000044751	360.794	-1.27404	0.51077	-2.49436	0.0126184	0.329029	ddt	D-dopachrome tautomerase
ENSDARG00000088318	279.669	0.591659	0.237231	2.49402	0.0126304	0.329029	ubap2a	ubiquitin associated protein 2a
ENSDARG00000099821	114.609	-0.816446	0.327139	-2.49572	0.0125703	0.329029	NA	NA
ENSDARG00000103027	70.535	1.17517	0.470748	2.4964	0.0125462	0.329029	clns1a	chloride channel, nucleotide-sensitive, 1A
ENSDARG00000055075	207.364	1.59976	0.642351	2.49048	0.0127569	0.330539	svila	supervillin a
ENSDARG00000077620	155.984	2.78998	1.1204	2.49017	0.0127684	0.330539	cdca7a	cell division cycle associated 7a
ENSDARG00000094974	158.596	-0.860585	0.345676	-2.48957	0.0127896	0.330539	NA	NA
ENSDARG00000007349	97.6582	-1.43536	0.578914	-2.47941	0.0131601	0.33922	dmrt1	doublesex and mab-3 related transcription factor 1
ENSDARG00000099240	64.3359	1.03457	0.417618	2.4773	0.0132381	0.340333	acap3b	ArfGAP with coiled-coil, ankyrin repeat and PH domains 3b
ENSDARG00000102068	95.1082	1.53329	0.620089	2.4727	0.0134097	0.343842	shcbp1	SHC SH2-domain binding protein 1
ENSDARG00000009629	71.9292	1.45625	0.589323	2.47106	0.0134715	0.34393	unc119.1	unc-119 homolog 1
ENSDARG00000087693	119.413	-0.836914	0.33873	-2.47074	0.0134833	0.34393	atox1	antioxidant 1 copper chaperone
ENSDARG00000074345	144.136	-1.3207	0.534878	-2.46916	0.0135433	0.344561	si:ch211-214b16.3	si:ch211-214b16.3
ENSDARG00000101858	1505.8	-1.18483	0.480382	-2.46644	0.0136463	0.346283	NA	NA
ENSDARG00000071583	161.648	3.01023	1.221	2.46538	0.0136868	0.346413	gtf3ab	general transcription factor IIIA, b
ENSDARG00000057328	363.844	3.0978	1.25767	2.46313	0.013773	0.346803	cth1	cysteine three histidine 1
ENSDARG00000103155	53.3455	1.25296	0.508624	2.46344	0.0137611	0.346803	ext1a	exostosin glycosyltransferase 1a
ENSDARG00000000229	87.6065	-0.881793	0.36196	-2.43616	0.0148439	0.348216	usp49	ubiquitin specific peptidase 49
ENSDARG00000004270	238.377	0.722274	0.29548	2.44441	0.0145091	0.348216	atl3	atlastin 3
ENSDARG00000005382	104.437	0.718645	0.295247	2.43405	0.014931	0.348216	prdm9	PR domain containing 9
ENSDARG00000012682	1037.5	-0.525109	0.213821	-2.45583	0.0140558	0.348216	pfn2l	profilin 2 like
ENSDARG00000013961	3826.59	-0.809307	0.331497	-2.44137	0.0146316	0.348216	slc31a1	solute carrier family 31 (copper transporter), member 1
ENSDARG00000017834	142.263	1.49474	0.613785	2.43528	0.0148801	0.348216	micall2b	mical-like 2b
ENSDARG00000024124	90.9897	0.867164	0.354004	2.44959	0.014302	0.348216	sde2	SDE2 telomere maintenance homolog (S. pombe)
ENSDARG00000025766	113.22	0.792061	0.322445	2.45642	0.0140329	0.348216	zgc:66440	zgc:66440
ENSDARG00000033184	189.54	0.666491	0.27397	2.43271	0.0149862	0.348216	prkar2aa	protein kinase, cAMP-dependent, regulatory, type II, alpha A
ENSDARG00000035325	220.165	0.675271	0.276544	2.44182	0.0146133	0.348216	srsf7a	serine/arginine-rich splicing factor 7a
ENSDARG00000040864	188.5	-0.771849	0.316556	-2.43827	0.0147576	0.348216	si:dkey-286j15.1	si:dkey-286j15.1
ENSDARG00000041602	84.7771	1.04861	0.431241	2.43162	0.0150314	0.348216	zgc:92335	zgc:92335
ENSDARG00000042521	50.117	-0.839906	0.3449	-2.43522	0.0148829	0.348216	si:dkey-251i10.1	si:dkey-251i10.1
ENSDARG00000057064	119.765	-2.45521	1.00722	-2.4376	0.0147852	0.348216	enpep	glutamyl aminopeptidase
ENSDARG00000059252	308.772	3.2573	1.3275	2.45371	0.0141389	0.348216	zpcx	zona pellucida protein C
ENSDARG00000060917	172.484	2.53758	1.04323	2.43244	0.0149974	0.348216	anln	anillin, actin binding protein
ENSDARG00000061691	111.085	-0.647387	0.264456	-2.44799	0.0143655	0.348216	qpctla	glutaminyl-peptide cyclotransferase-like a
ENSDARG00000062636	83.8662	0.841925	0.342324	2.45944	0.0139155	0.348216	fem1b	fem-1 homolog b (C. elegans)
ENSDARG00000068729	49.3017	-0.960906	0.395196	-2.43147	0.0150378	0.348216	eif2ak2	eukaryotic translation initiation factor 2-alpha kinase 2
ENSDARG00000069044	180.114	-0.919116	0.37793	-2.43198	0.0150167	0.348216	agpat4	1-acylglycerol-3-phosphate O-acyltransferase 4 (lysophosphatidic acid acyltransferase, delta)
ENSDARG00000074764	655.414	3.15146	1.28759	2.44758	0.0143821	0.348216	NA	NA
ENSDARG00000075022	224.811	2.73258	1.12186	2.43576	0.0148607	0.348216	NA	NA
ENSDARG00000089478	189.245	3.25169	1.33411	2.43735	0.0147955	0.348216	si:dkey-241l7.4	si:dkey-241l7.4
ENSDARG00000094045	391.194	-0.960051	0.390383	-2.45925	0.0139226	0.348216	si:dkeyp-73d8.8	si:dkeyp-73d8.8
ENSDARG00000095741	358.055	2.93693	1.20008	2.44729	0.0143937	0.348216	si:ch1073-75o15.3	si:ch1073-75o15.3
ENSDARG00000096095	431.902	2.90126	1.19077	2.43646	0.014832	0.348216	buc	bucky ball
ENSDARG00000096411	48.6264	0.758627	0.311268	2.43722	0.0148008	0.348216	si:dkey-261j15.2	si:dkey-261j15.2
ENSDARG00000096628	196.411	2.71622	1.10894	2.44939	0.0143097	0.348216	buc2l	bucky ball 2-like
ENSDARG00000098995	3437.39	-0.818158	0.33303	-2.45671	0.0140216	0.348216	cyp2k6	cytochrome P450, family 2, subfamily K, polypeptide 6
ENSDARG00000099044	443.749	2.91078	1.19686	2.43202	0.0150148	0.348216	NA	NA
ENSDARG00000099745	230.65	0.781854	0.318911	2.45164	0.0142208	0.348216	baz1a	bromodomain adjacent to zinc finger domain, 1A
ENSDARG00000100227	144.82	-1.27696	0.524624	-2.43405	0.0149309	0.348216	zgc:63694	zgc:63694
ENSDARG00000101859	241.942	1.25179	0.510699	2.45112	0.0142413	0.348216	mnta	MAX network transcriptional repressor a
ENSDARG00000103846	1095.41	1.66017	0.678683	2.44617	0.0144383	0.348216	hspa5	heat shock protein 5
ENSDARG00000075400	83.845	1.13801	0.468208	2.43055	0.0150757	0.34822	fbxo33	F-box protein 33
ENSDARG00000078822	73.9337	1.22992	0.506192	2.42975	0.0151091	0.34822	ccdc18	coiled-coil domain containing 18
ENSDARG00000000568	742.198	0.839496	0.347702	2.41441	0.0157605	0.349349	ell	elongation factor RNA polymerase II
ENSDARG00000002597	158.833	3.02825	1.24953	2.42351	0.0153713	0.349349	pabpc1l	poly(A) binding protein, cytoplasmic 1-like
ENSDARG00000005058	209.072	2.51689	1.04369	2.41154	0.0158853	0.349349	ncapd2	non-SMC condensin I complex, subunit D2
ENSDARG00000008255	936.405	0.52841	0.219122	2.41148	0.0158877	0.349349	cnot6a	CCR4-NOT transcription complex, subunit 6a
ENSDARG00000025076	71.3476	0.711643	0.294671	2.41504	0.0157336	0.349349	marveld2a	MARVEL domain containing 2a
ENSDARG00000027584	827.062	-0.545678	0.225046	-2.42474	0.0153193	0.349349	ttpa	tocopherol (alpha) transfer protein
ENSDARG00000038870	141.684	0.585124	0.241765	2.42022	0.0155112	0.349349	slu7	SLU7 homolog, splicing factor
ENSDARG00000057101	52.5026	1.19141	0.493039	2.41647	0.0156717	0.349349	rnf180	ring finger protein 180
ENSDARG00000060325	3695.26	-0.904809	0.375277	-2.41104	0.015907	0.349349	fam20cl	family with sequence similarity 20, member C like
ENSDARG00000061023	135.411	0.75813	0.312538	2.42572	0.0152779	0.349349	si:dkey-72l14.4	si:dkey-72l14.4
ENSDARG00000069251	1549.07	2.9047	1.19773	2.42517	0.015301	0.349349	si:dkeyp-50f7.2	si:dkeyp-50f7.2
ENSDARG00000071377	199.056	-0.885796	0.367023	-2.41346	0.0158019	0.349349	hsd11b1la	hydroxysteroid (11-beta) dehydrogenase 1-like a
ENSDARG00000071562	130.359	1.64174	0.680701	2.41184	0.0158722	0.349349	mtus1a	microtubule associated tumor suppressor 1a
ENSDARG00000073952	134.272	1.14916	0.476373	2.41231	0.0158516	0.349349	slc4a7	solute carrier family 4, sodium bicarbonate cotransporter, member 7
ENSDARG00000074807	108.155	-0.683003	0.282669	-2.41626	0.0156807	0.349349	tbrg4	transforming growth factor beta regulator 4
ENSDARG00000079097	78.0822	1.7621	0.728905	2.41746	0.0156292	0.349349	tanc2a	tetratricopeptide repeat, ankyrin repeat and coiled-coil containing 2a
ENSDARG00000098689	142.314	0.70059	0.290158	2.41451	0.0157562	0.349349	ptpn23b	protein tyrosine phosphatase, non-receptor type 23, b
ENSDARG00000099149	41.4355	-0.962927	0.39751	-2.42239	0.0154186	0.349349	hs3st3b1a	heparan sulfate (glucosamine) 3-O-sulfotransferase 3B1a
ENSDARG00000101569	353.852	-0.689586	0.285618	-2.41436	0.0157628	0.349349	ppargc1b	peroxisome proliferator-activated receptor gamma, coactivator 1 beta
ENSDARG00000102027	51.4038	0.854585	0.353759	2.41573	0.0157038	0.349349	NA	NA
ENSDARG00000116290	197.729	2.87555	1.18527	2.42606	0.0152638	0.349349	si:ch211-250e5.16	si:ch211-250e5.16
ENSDARG00000000853	271.023	0.52253	0.219908	2.37613	0.0174954	0.349684	dstyk	dual serine/threonine and tyrosine protein kinase
ENSDARG00000002305	86.8031	1.38382	0.589349	2.34805	0.0188721	0.349684	me3	malic enzyme 3, NADP(+)-dependent, mitochondrial
ENSDARG00000002377	380.755	0.929157	0.398352	2.3325	0.0196743	0.349684	mief2	mitochondrial elongation factor 2
ENSDARG00000003165	56.4826	-0.70232	0.302218	-2.32389	0.0201315	0.349684	nr2f6b	nuclear receptor subfamily 2, group F, member 6b
ENSDARG00000004115	66.8417	1.02588	0.437739	2.34359	0.0190991	0.349684	mgat4b	alpha-1,3-mannosyl-glycoprotein 4-beta-N-acetylglucosaminyltransferase B
ENSDARG00000005454	188.97	2.51755	1.06898	2.35509	0.0185184	0.349684	tacc3	transforming, acidic coiled-coil containing protein 3
ENSDARG00000006260	298.373	1.39835	0.5963	2.34504	0.0190251	0.349684	tuba8l4	tubulin, alpha 8 like 4
ENSDARG00000006580	408.073	2.8653	1.23378	2.32238	0.0202124	0.349684	cldnd	claudin d
ENSDARG00000006791	99.8632	0.860782	0.357445	2.40815	0.0160334	0.349684	arntl1a	aryl hydrocarbon receptor nuclear translocator-like 1a
ENSDARG00000007369	73.6403	1.46408	0.616124	2.37628	0.0174881	0.349684	tcf7l1b	transcription factor 7 like 1b
ENSDARG00000008803	146.886	2.55118	1.09511	2.32962	0.0198264	0.349684	marcksb	myristoylated alanine-rich protein kinase C substrate b
ENSDARG00000008906	40.5295	0.831273	0.355387	2.33907	0.019332	0.349684	si:ch211-241e1.5	si:ch211-241e1.5
ENSDARG00000010332	256.531	2.71737	1.17169	2.31919	0.0203849	0.349684	zgc:56231	zgc:56231
ENSDARG00000011493	75.0799	0.865035	0.368916	2.3448	0.0190372	0.349684	dcun1d3	defective in cullin neddylation 1 domain containing 3
ENSDARG00000012625	90.2207	0.72796	0.313817	2.3197	0.0203572	0.349684	prkag2a	protein kinase, AMP-activated, gamma 2 non-catalytic subunit a
ENSDARG00000013174	48.3793	-0.827123	0.353797	-2.33785	0.0193953	0.349684	LOC100500933	naked cuticle-like protein 3
ENSDARG00000014208	107.842	2.81427	1.17915	2.38669	0.0170007	0.349684	zgc:55413	zgc:55413
ENSDARG00000014727	1311.55	-0.648479	0.272662	-2.37833	0.0173914	0.349684	acox1	acyl-CoA oxidase 1, palmitoyl
ENSDARG00000015657	156.887	2.55344	1.0848	2.35384	0.0185807	0.349684	zgc:77112	zgc:77112
ENSDARG00000015915	353.285	1.38048	0.574532	2.40279	0.0162706	0.349684	slc25a36b	solute carrier family 25 (pyrimidine nucleotide carrier ), member 36b
ENSDARG00000016255	41.0148	0.781598	0.33637	2.32362	0.0201457	0.349684	chmp4ba	charged multivesicular body protein 4Ba
ENSDARG00000016448	211350	-0.843853	0.363529	-2.32128	0.0202716	0.349684	vtg3	vitellogenin 3, phosvitinless
ENSDARG00000016908	671.341	2.81923	1.18377	2.38156	0.0172394	0.349684	zgc:171779	zgc:171779
ENSDARG00000017230	442.264	0.769108	0.32358	2.37687	0.0174602	0.349684	fbxw11b	F-box and WD repeat domain containing 11b
ENSDARG00000017744	95.0258	2.50433	1.06207	2.35798	0.0183748	0.349684	smc2	structural maintenance of chromosomes 2
ENSDARG00000018600	1448.28	-0.899316	0.384051	-2.34166	0.0191982	0.349684	retsat	retinol saturase (all-trans-retinol 13,14-reductase)
ENSDARG00000018985	182.655	0.795081	0.331275	2.40006	0.0163923	0.349684	castor2	cytosolic arginine sensor for mTORC1 subunit 2
ENSDARG00000019706	209.4	2.65408	1.13098	2.34672	0.0189396	0.349684	zar1	zygote arrest 1
ENSDARG00000020289	144.121	2.46694	1.03627	2.38061	0.017284	0.349684	pif1	PIF1 5'-to-3' DNA helicase homolog (S. cerevisiae)
ENSDARG00000021184	149.953	-0.760422	0.316343	-2.40379	0.0162261	0.349684	rbfox1l	RNA binding fox-1 homolog 1, like
ENSDARG00000021794	115.871	2.59394	1.11118	2.3344	0.0195745	0.349684	hmmr	hyaluronan-mediated motility receptor (RHAMM)
ENSDARG00000022260	172.609	0.523988	0.22371	2.34227	0.0191668	0.349684	si:ch211-57i17.1	si:ch211-57i17.1
ENSDARG00000023479	450.445	2.75172	1.15325	2.38605	0.0170305	0.349684	lrp13	low-density lipoprotein receptor related-protein 13
ENSDARG00000024488	253.343	2.61275	1.10953	2.35482	0.0185319	0.349684	top2a	DNA topoisomerase II alpha
ENSDARG00000025108	280.85	-0.52376	0.222962	-2.3491	0.018819	0.349684	magixa	MAGI family member, X-linked a
ENSDARG00000025375	954.482	-0.806622	0.345099	-2.33737	0.0194202	0.349684	idh1	isocitrate dehydrogenase 1 (NADP+), soluble
ENSDARG00000025549	72.7402	-0.854883	0.367924	-2.32353	0.0201505	0.349684	ndufaf1	NADH:ubiquinone oxidoreductase complex assembly factor 1
ENSDARG00000025826	96.1861	-0.823172	0.353184	-2.33072	0.0197683	0.349684	gna12a	guanine nucleotide binding protein (G protein) alpha 12a
ENSDARG00000028614	72.9895	0.710488	0.300405	2.3651	0.0180253	0.349684	mospd1	motile sperm domain containing 1
ENSDARG00000028889	149.387	-0.580223	0.244793	-2.37026	0.0177757	0.349684	ndufb10	NADH:ubiquinone oxidoreductase subunit B10
ENSDARG00000029381	451.674	-0.6258	0.267063	-2.34327	0.0191157	0.349684	aldh3a2b	aldehyde dehydrogenase 3 family, member A2b
ENSDARG00000029952	50.7752	-1.22356	0.513124	-2.38453	0.017101	0.349684	ampd2b	adenosine monophosphate deaminase 2b
ENSDARG00000033231	115.583	2.73271	1.16396	2.34778	0.0188856	0.349684	mcm6l	MCM6 minichromosome maintenance deficient 6, like
ENSDARG00000033413	139.134	-0.735845	0.317057	-2.32086	0.0202943	0.349684	acot18	acyl-CoA thioesterase 18
ENSDARG00000035018	167.158	2.64809	1.12077	2.36275	0.0181401	0.349684	thy1	Thy-1 cell surface antigen
ENSDARG00000035910	153.579	1.20452	0.513413	2.3461	0.0189713	0.349684	znf281b	zinc finger protein 281b
ENSDARG00000036171	4246.98	-1.02553	0.429751	-2.38635	0.0170167	0.349684	rnasel3	ribonuclease like 3
ENSDARG00000036232	455.771	0.553091	0.237117	2.33256	0.019671	0.349684	trpm7	transient receptor potential cation channel, subfamily M, member 7
ENSDARG00000036541	174.336	-0.730197	0.303599	-2.40514	0.0161662	0.349684	rhbdf1a	rhomboid 5 homolog 1a (Drosophila)
ENSDARG00000038429	156.982	0.806047	0.340508	2.36719	0.0179237	0.349684	csrnp1b	cysteine-serine-rich nuclear protein 1b
ENSDARG00000038666	107.39	1.38595	0.580194	2.38876	0.0169053	0.349684	igfbp1b	insulin-like growth factor binding protein 1b
ENSDARG00000039747	224.901	-1.04494	0.449314	-2.32563	0.0200385	0.349684	NA	NA
ENSDARG00000039878	422.08	0.516916	0.21919	2.3583	0.0183587	0.349684	ambra1b	autophagy/beclin-1 regulator 1b
ENSDARG00000040510	395.186	2.82721	1.21093	2.33474	0.0195571	0.349684	ca15b	carbonic anhydrase XVb
ENSDARG00000040926	408.52	-0.648171	0.277427	-2.33636	0.0194724	0.349684	nr2f2	nuclear receptor subfamily 2, group F, member 2
ENSDARG00000041381	55.3913	1.46018	0.62894	2.32165	0.020252	0.349684	arntl2	aryl hydrocarbon receptor nuclear translocator-like 2
ENSDARG00000041391	1325.2	-0.824368	0.348756	-2.36374	0.0180916	0.349684	tmed10	transmembrane p24 trafficking protein 10
ENSDARG00000041703	2346.72	-1.20382	0.511389	-2.35401	0.018572	0.349684	rrbp1b	ribosome binding protein 1b
ENSDARG00000041723	156.691	2.38484	1.01306	2.35411	0.0185673	0.349684	zgc:55461	zgc:55461
ENSDARG00000042854	478.672	-0.49265	0.211605	-2.32816	0.0199037	0.349684	ephx1	epoxide hydrolase 1, microsomal (xenobiotic)
ENSDARG00000042980	202.512	-0.483297	0.205411	-2.35283	0.0186311	0.349684	cyp2p7	cytochrome P450, family 2, subfamily P, polypeptide 7
ENSDARG00000043010	317.057	-0.695962	0.297415	-2.34004	0.0192819	0.349684	camk2d1	calcium/calmodulin-dependent protein kinase (CaM kinase) II delta 1
ENSDARG00000043236	408.65	2.78481	1.17028	2.37961	0.0173309	0.349684	ccna1	cyclin A1
ENSDARG00000044339	87.2693	0.924331	0.384441	2.40435	0.0162012	0.349684	rp2	RP2, ARL3 GTPase activating protein
ENSDARG00000045051	372.219	2.78428	1.16436	2.39124	0.0167915	0.349684	slc16a3	solute carrier family 16 (monocarboxylate transporter), member 3
ENSDARG00000045424	1058.08	2.85353	1.2172	2.34433	0.0190615	0.349684	zgc:173856	zgc:173856
ENSDARG00000052695	125.168	-0.82569	0.345418	-2.39041	0.0168297	0.349684	nr2f1a	nuclear receptor subfamily 2, group F, member 1a
ENSDARG00000055900	254.934	0.474492	0.2035	2.33166	0.0197187	0.349684	zswim5	zinc finger, SWIM-type containing 5
ENSDARG00000056268	56.3153	1.16395	0.487904	2.38562	0.0170502	0.349684	atxn7l2b	ataxin 7-like 2b
ENSDARG00000056726	389.156	-0.741094	0.312703	-2.36996	0.0177899	0.349684	mettl7a	methyltransferase like 7A
ENSDARG00000057287	100.789	-0.754745	0.314344	-2.40101	0.0163498	0.349684	slc25a16	solute carrier family 25 (mitochondrial carrier; Graves disease autoantigen), member 16
ENSDARG00000058306	58.6339	0.774246	0.331503	2.33556	0.0195141	0.349684	prpf18	PRP18 pre-mRNA processing factor 18 homolog (yeast)
ENSDARG00000059064	51.1528	1.08247	0.464142	2.33219	0.0196907	0.349684	rassf3	Ras association (RalGDS/AF-6) domain family member 3
ENSDARG00000059965	62.6285	-0.763927	0.325276	-2.34855	0.0188467	0.349684	NA	NA
ENSDARG00000060112	108.03	2.78959	1.18504	2.354	0.0185724	0.349684	sybu	syntabulin (syntaxin-interacting)
ENSDARG00000061120	108.332	-1.67622	0.709369	-2.36297	0.0181289	0.349684	slc43a2b	solute carrier family 43 (amino acid system L transporter), member 2b
ENSDARG00000061378	130.687	0.79231	0.334558	2.36823	0.0178735	0.349684	smg8	SMG8 nonsense mediated mRNA decay factor
ENSDARG00000063295	696.072	1.40262	0.601146	2.33324	0.0196357	0.349684	myh9a	myosin, heavy chain 9a, non-muscle
ENSDARG00000063385	184.602	2.43796	1.02972	2.36761	0.0179036	0.349684	cenpe	centromere protein E
ENSDARG00000068465	255.396	3.0807	1.3097	2.35222	0.0186616	0.349684	zgc:136254	zgc:136254
ENSDARG00000068918	78.1971	-0.655602	0.281809	-2.32641	0.0199968	0.349684	map2k2b	mitogen-activated protein kinase kinase 2b
ENSDARG00000068965	318.215	-0.484617	0.206499	-2.34682	0.0189342	0.349684	nrip1a	nuclear receptor interacting protein 1a
ENSDARG00000069375	783.872	-0.850451	0.358974	-2.36912	0.0178307	0.349684	zgc:162608	zgc:162608
ENSDARG00000069673	90.7386	-0.744287	0.318869	-2.33415	0.0195879	0.349684	chid1	chitinase domain containing 1
ENSDARG00000070140	250.813	-0.814551	0.349121	-2.33315	0.0196404	0.349684	zgc:154169	zgc:154169
ENSDARG00000071065	583.623	-1.38133	0.586354	-2.3558	0.0184829	0.349684	g6pd	glucose-6-phosphate dehydrogenase
ENSDARG00000074071	50.9743	0.809483	0.346324	2.33735	0.0194208	0.349684	mrnip	MRN complex interacting protein
ENSDARG00000074163	208.2	2.81009	1.17183	2.39803	0.0164837	0.349684	zgc:162879	zgc:162879
ENSDARG00000074201	699.424	1.533	0.64816	2.36516	0.0180225	0.349684	flna	filamin A, alpha (actin binding protein 280)
ENSDARG00000074289	438.702	2.68275	1.15395	2.32483	0.020081	0.349684	tuba4l	tubulin, alpha 4 like
ENSDARG00000075737	684.2	2.84447	1.22625	2.31964	0.0203603	0.349684	zgc:165518	zgc:165518
ENSDARG00000076811	968.617	-0.632826	0.269963	-2.34412	0.0190721	0.349684	ganab	glucosidase, alpha; neutral AB
ENSDARG00000077769	59.4643	1.48364	0.62566	2.37131	0.017725	0.349684	cited1	Cbp/p300-interacting transactivator, with Glu/Asp-rich carboxy-terminal domain, 1
ENSDARG00000078310	120.548	0.989691	0.421699	2.34691	0.0189297	0.349684	cecr2	cat eye syndrome chromosome region, candidate 2
ENSDARG00000079013	240.985	-0.684842	0.289987	-2.36163	0.018195	0.349684	dpy19l3	dpy-19 like C-mannosyltransferase 3
ENSDARG00000079034	1316.87	2.85441	1.20052	2.37764	0.0174239	0.349684	si:dkey-19b23.11	si:dkey-19b23.11
ENSDARG00000086522	216.994	3.04984	1.30083	2.34454	0.0190507	0.349684	zp2.5	zona pellucida glycoprotein 2, tandem duplicate 5
ENSDARG00000086859	192.537	3.38559	1.42969	2.36806	0.0178816	0.349684	qdprb2	quinoid dihydropteridine reductase b2
ENSDARG00000088584	52.2741	1.3119	0.549168	2.38889	0.0168992	0.349684	si:ch73-352p18.4	si:ch73-352p18.4
ENSDARG00000088923	198.457	2.92222	1.25542	2.32769	0.0199287	0.349684	si:ch211-12h2.8	si:ch211-12h2.8
ENSDARG00000090469	80.1953	1.30314	0.551181	2.36426	0.0180662	0.349684	LOC110438229	syncollin-like
ENSDARG00000090768	1339.46	2.77337	1.17239	2.36557	0.0180023	0.349684	zgc:173556	zgc:173556
ENSDARG00000092057	397.318	2.98241	1.24835	2.38909	0.0168903	0.349684	NA	NA
ENSDARG00000093216	1115.17	2.87657	1.23052	2.3377	0.0194031	0.349684	si:ch211-146l10.7	si:ch211-146l10.7
ENSDARG00000094110	174.652	-0.76257	0.323576	-2.35669	0.0184385	0.349684	NA	NA
ENSDARG00000095191	54.3957	0.977857	0.409074	2.39042	0.0168291	0.349684	NA	NA
ENSDARG00000099060	1792.55	2.92854	1.23282	2.37548	0.0175263	0.349684	zgc:111868	zgc:111868
ENSDARG00000099113	96.8647	1.10618	0.463415	2.38702	0.0169855	0.349684	unc13bb	unc-13 homolog Bb (C. elegans)
ENSDARG00000099379	59.3197	0.771867	0.327615	2.35602	0.0184722	0.349684	NA	NA
ENSDARG00000101362	181.48	0.685948	0.289877	2.36634	0.0179649	0.349684	mibp	muscle-specific beta 1 integrin binding protein
ENSDARG00000101452	390.529	-0.608558	0.254925	-2.38721	0.016977	0.349684	im:7156467	im:7156467
ENSDARG00000102624	79.717	1.76022	0.735962	2.39173	0.0167691	0.349684	kif22	kinesin family member 22
ENSDARG00000102888	554.785	-0.939128	0.395805	-2.3727	0.0176586	0.349684	gpr39	G protein-coupled receptor 39
ENSDARG00000103052	345.689	-0.593455	0.254219	-2.33442	0.0195737	0.349684	pcyox1	prenylcysteine oxidase 1
ENSDARG00000103211	164.946	1.39158	0.592223	2.34976	0.0187857	0.349684	si:dkey-19b23.8	si:dkey-19b23.8
ENSDARG00000103977	97.936	0.74118	0.312801	2.36949	0.0178124	0.349684	terf2ip	telomeric repeat binding factor 2, interacting protein
ENSDARG00000104225	333.417	0.683611	0.291915	2.34181	0.0191903	0.349684	ndel1b	nudE neurodevelopment protein 1-like 1b
ENSDARG00000104715	102.197	0.802592	0.34581	2.3209	0.020292	0.349684	zgc:171422	zgc:171422
ENSDARG00000104907	76.3147	1.41999	0.599055	2.37038	0.0177698	0.349684	ing2	inhibitor of growth family, member 2
ENSDARG00000105136	202.756	0.743389	0.312197	2.38116	0.0172583	0.349684	ccdc50	coiled-coil domain containing 50
ENSDARG00000105212	1392.59	-0.743057	0.317741	-2.33856	0.0193582	0.349684	cfhl1	complement factor H like 1
ENSDARG00000105346	319.591	2.88252	1.23506	2.33391	0.0196006	0.349684	zp2.2	zona pellucida glycoprotein 2, tandem duplicate 2
ENSDARG00000115205	863.381	2.9644	1.27445	2.32603	0.0200172	0.349684	zgc:171445	zgc:171445
ENSDARG00000116193	352.409	3.29761	1.39509	2.36374	0.0180917	0.349684	LOC100334068	uncharacterized LOC100334068
ENSDARG00000117717	188.377	-2.48688	1.04485	-2.38013	0.0173068	0.349684	NA	NA
ENSDARG00000027639	515.472	2.86673	1.23801	2.31559	0.0205809	0.352287	zgc:165539	zgc:165539
ENSDARG00000042129	613.068	2.92024	1.26162	2.31468	0.0206305	0.352287	zp3a.1	zona pellucida glycoprotein 3a, tandem duplicate 1
ENSDARG00000059699	174.669	-0.751088	0.324525	-2.31442	0.0206445	0.352287	dnajc16	DnaJ (Hsp40) homolog, subfamily C, member 16
ENSDARG00000032103	265.088	0.814992	0.35235	2.31302	0.0207216	0.352375	mapk6	mitogen-activated protein kinase 6
ENSDARG00000099824	7202.48	-0.782241	0.338164	-2.3132	0.0207117	0.352375	nots	nothepsin
ENSDARG00000036299	381.517	-0.813136	0.351747	-2.3117	0.020794	0.352383	nucb2a	nucleobindin 2a
ENSDARG00000104103	196.979	0.59295	0.256494	2.31175	0.0207912	0.352383	rps6kc1	ribosomal protein S6 kinase polypeptide 1
ENSDARG00000002332	143.217	0.702428	0.304144	2.30952	0.0209146	0.353698	frmd6	FERM domain containing 6
ENSDARG00000011581	78.5382	-0.905883	0.392328	-2.309	0.0209439	0.353698	si:dkey-23k10.5	si:dkey-23k10.5
ENSDARG00000103024	475.612	2.8689	1.24343	2.30725	0.0210408	0.354723	zgc:175136	zgc:175136
ENSDARG00000075113	233.61	2.59937	1.12778	2.30487	0.0211741	0.356357	nanog	nanog homeobox
ENSDARG00000002344	821.795	1.09483	0.47552	2.30238	0.0213136	0.356417	tubb4b	tubulin, beta 4B class IVb
ENSDARG00000018110	521.503	0.537557	0.233582	2.30137	0.0213707	0.356417	pak4	p21 protein (Cdc42/Rac)-activated kinase 4
ENSDARG00000038687	157.715	1.00475	0.436405	2.30233	0.0213166	0.356417	nfkb2	nuclear factor of kappa light polypeptide gene enhancer in B-cells 2 (p49/p100)
ENSDARG00000045423	1081.9	2.85208	1.23953	2.30092	0.0213959	0.356417	si:ch211-146l10.8	si:ch211-146l10.8
ENSDARG00000055129	105.875	1.16931	0.508152	2.3011	0.0213862	0.356417	pim3	Pim-3 proto-oncogene, serine/threonine kinase
ENSDARG00000096003	137.842	-0.608053	0.263901	-2.30409	0.0212173	0.356417	atp5md	ATP synthase membrane subunit DAPIT
ENSDARG00000003845	94.6381	0.684211	0.299256	2.28637	0.0222324	0.35663	chm	choroideremia (Rab escort protein 1)
ENSDARG00000004169	86.0184	2.57418	1.11955	2.2993	0.0214877	0.35663	stmn1a	stathmin 1a
ENSDARG00000020278	124.572	1.39498	0.610492	2.285	0.0223126	0.35663	si:dkeyp-120h9.1	si:dkeyp-120h9.1
ENSDARG00000021985	94.8042	1.07972	0.472581	2.28474	0.0223282	0.35663	ercc2	excision repair cross-complementation group 2
ENSDARG00000028067	394.529	1.09942	0.480919	2.28608	0.0222497	0.35663	bnip3lb	BCL2 interacting protein 3 like b
ENSDARG00000037967	65.8495	0.947258	0.414186	2.28704	0.0221937	0.35663	si:dkey-16l2.16	si:dkey-16l2.16
ENSDARG00000042130	559.933	2.81903	1.22689	2.29771	0.021578	0.35663	zp3a.2	zona pellucida glycoprotein 3a, tandem duplicate 2
ENSDARG00000045842	118.659	0.919564	0.400066	2.29853	0.0215315	0.35663	zgc:113263	zgc:113263
ENSDARG00000057497	313.836	0.841099	0.366896	2.29247	0.0218783	0.35663	stk35l	serine/threonine kinase 35, like
ENSDARG00000058302	131.557	-0.640289	0.278961	-2.29526	0.021718	0.35663	sh3bgrl	SH3 domain binding glutamate-rich protein like
ENSDARG00000059883	152.761	-0.769188	0.33626	-2.28748	0.0221677	0.35663	trpv1	transient receptor potential cation channel, subfamily V, member 1
ENSDARG00000061985	94.3779	-1.2209	0.533596	-2.28807	0.0221335	0.35663	rbm47	RNA binding motif protein 47
ENSDARG00000062077	1447.1	-0.662177	0.288733	-2.29339	0.0218255	0.35663	acsbg1	acyl-CoA synthetase bubblegum family member 1
ENSDARG00000074656	384.855	2.64778	1.15399	2.29445	0.0217645	0.35663	ctss2.1	cathepsin S, ortholog2, tandem duplicate 1
ENSDARG00000078638	890.201	2.86404	1.24922	2.29267	0.021867	0.35663	zgc:171750	zgc:171750
ENSDARG00000079901	2011.58	-0.7342	0.321415	-2.28428	0.0223554	0.35663	si:ch73-15n24.1	si:ch73-15n24.1
ENSDARG00000087392	1381.88	2.762	1.20851	2.28546	0.0222856	0.35663	NA	NA
ENSDARG00000089567	201.713	2.7699	1.20648	2.29586	0.0216841	0.35663	patl2	PAT1 homolog 2
ENSDARG00000094345	76.3807	-1.55833	0.680608	-2.28962	0.0220433	0.35663	si:dkey-261l7.2	si:dkey-261l7.2
ENSDARG00000094392	989.006	2.80825	1.2264	2.28984	0.0220306	0.35663	si:dkey-229d11.5	si:dkey-229d11.5
ENSDARG00000096554	124.873	2.49632	1.08944	2.29137	0.0219417	0.35663	si:dkey-25o16.4	si:dkey-25o16.4
ENSDARG00000096988	52.4047	-0.866154	0.378288	-2.28967	0.0220407	0.35663	NA	NA
ENSDARG00000098660	69.8815	-0.708685	0.309071	-2.29295	0.0218509	0.35663	tstd2	thiosulfate sulfurtransferase like domain containing 2
ENSDARG00000101322	171.928	0.588185	0.256829	2.29018	0.0220106	0.35663	tfr1a	transferrin receptor 1a
ENSDARG00000102076	204.97	0.548166	0.2386	2.29743	0.0215942	0.35663	spink2.1	serine peptidase inhibitor, Kazal type 2, tandem duplicate 1
ENSDARG00000116649	90.4616	0.619488	0.269507	2.29859	0.021528	0.35663	ube2e1	ubiquitin-conjugating enzyme E2E 1
ENSDARG00000005462	157.754	2.471	1.08273	2.28219	0.0224781	0.356845	kif4	kinesin family member 4
ENSDARG00000007315	78.5591	1.4418	0.631536	2.283	0.0224302	0.356845	tmpoa	thymopoietin a
ENSDARG00000011094	261.932	2.59186	1.13556	2.28245	0.0224628	0.356845	ccna2	cyclin A2
ENSDARG00000019877	61.7952	-0.809288	0.354856	-2.28061	0.0225717	0.35775	rbks	ribokinase
ENSDARG00000078394	248.716	2.90407	1.27396	2.27956	0.0226339	0.358157	NA	NA
ENSDARG00000009074	171.63	-0.690938	0.303312	-2.27798	0.0227278	0.358741	cbr4	carbonyl reductase 4
ENSDARG00000086529	146.184	2.77328	1.21758	2.27771	0.0227441	0.358741	NA	NA
ENSDARG00000086247	144.359	2.64847	1.16424	2.27484	0.0229153	0.360282	si:ch73-189n23.1	si:ch73-189n23.1
ENSDARG00000114958	774.482	2.89251	1.27148	2.27491	0.0229113	0.360282	zp3	zona pellucida glycoprotein 3
ENSDARG00000062745	150.01	-0.710579	0.312458	-2.27416	0.0229566	0.360352	socs5b	suppressor of cytokine signaling 5b
ENSDARG00000039943	62.2581	-1.0834	0.477332	-2.2697	0.023226	0.360735	tent5ba	terminal nucleotidyltransferase 5ba
ENSDARG00000043963	382.306	2.63565	1.16018	2.27176	0.0231011	0.360735	si:ch211-241j12.3	si:ch211-241j12.3
ENSDARG00000063917	12635.4	-0.527545	0.232451	-2.26949	0.0232388	0.360735	ND4	NADH dehydrogenase subunit 4
ENSDARG00000078603	80.3696	-0.742539	0.327028	-2.27057	0.0231732	0.360735	myo1hb	myosin IHb
ENSDARG00000092126	1.23118e+06	-0.780612	0.343757	-2.27082	0.0231576	0.360735	vtg5	vitellogenin 5
ENSDARG00000092498	163.297	2.87682	1.26649	2.27149	0.023117	0.360735	si:dkeyp-46h3.2	si:dkeyp-46h3.2
ENSDARG00000115457	702.495	2.84184	1.25167	2.27045	0.0231804	0.360735	zp3.2	zona pellucida glycoprotein 3, tandem duplicate 2
ENSDARG00000086352	126.112	2.82383	1.24507	2.26802	0.0233283	0.361551	zp2.1	zona pellucida glycoprotein 2, tandem duplicate 1
ENSDARG00000004218	255.984	-0.676376	0.298488	-2.26601	0.0234508	0.362028	rnd1b	Rho family GTPase 1b
ENSDARG00000009783	187.368	0.590331	0.260845	2.26315	0.0236265	0.362028	dirc2	disrupted in renal carcinoma 2
ENSDARG00000029019	117.59	0.547847	0.242304	2.26099	0.0237598	0.362028	epb41b	erythrocyte membrane protein band 4.1b
ENSDARG00000036257	195.113	1.26249	0.558517	2.26044	0.0237941	0.362028	rasal2	RAS protein activator like 2
ENSDARG00000045636	171.014	-0.534095	0.23617	-2.26149	0.0237291	0.362028	rbl2	retinoblastoma-like 2 (p130)
ENSDARG00000055676	111.97	0.707563	0.312881	2.26144	0.0237318	0.362028	armt1	acidic residue methyltransferase 1
ENSDARG00000061177	307.801	-0.455222	0.201095	-2.26372	0.0235915	0.362028	mov10b.1	Moloney leukemia virus 10b, tandem duplicate 1
ENSDARG00000075354	163.63	2.57843	1.14105	2.25971	0.0238395	0.362028	espl1	extra spindle pole bodies like 1, separase
ENSDARG00000078185	86.3112	0.810429	0.35844	2.26099	0.0237598	0.362028	pacs2	phosphofurin acidic cluster sorting protein 2
ENSDARG00000090870	1751.84	2.85514	1.26097	2.26423	0.0235597	0.362028	si:ch1073-263o8.2	si:ch1073-263o8.2
ENSDARG00000095281	1498.06	2.75433	1.21857	2.2603	0.0238029	0.362028	zgc:152652	zgc:152652
ENSDARG00000104906	666.627	-0.57583	0.254571	-2.26196	0.0237	0.362028	mtr	5-methyltetrahydrofolate-homocysteine methyltransferase
ENSDARG00000116512	467.298	2.79525	1.23402	2.26515	0.0235034	0.362028	NA	NA
ENSDARG00000089861	175.383	0.580227	0.256881	2.25874	0.0238998	0.362381	usp44	ubiquitin specific peptidase 44
ENSDARG00000013333	233.725	-0.533303	0.236183	-2.25801	0.0239449	0.362504	ndufa10	NADH:ubiquinone oxidoreductase subunit A10
ENSDARG00000025718	83.5187	0.913023	0.404507	2.25713	0.0240002	0.36278	cxxc1b	CXXC finger protein 1b
ENSDARG00000014041	102.879	1.50708	0.668119	2.25571	0.0240887	0.363531	smarcad1a	SWI/SNF-related, matrix-associated actin-dependent regulator of chromatin, subfamily a, containing DEAD/H box 1 a
ENSDARG00000069135	628.36	2.95619	1.31189	2.25338	0.0242354	0.363531	ppp1r15a	protein phosphatase 1, regulatory subunit 15A
ENSDARG00000069763	106.275	2.35037	1.0427	2.25411	0.024189	0.363531	etv5a	ets variant 5a
ENSDARG00000091558	288.923	2.95171	1.30922	2.25455	0.0241615	0.363531	si:ch211-251f6.7	si:ch211-251f6.7
ENSDARG00000096603	146.841	2.51529	1.11604	2.25377	0.0242108	0.363531	bmb	brambleberry
ENSDARG00000055250	257.014	2.61054	1.16039	2.24971	0.0244673	0.365889	si:ch211-132b12.8	si:ch211-132b12.8
ENSDARG00000070709	1032.51	2.79708	1.24311	2.25006	0.0244451	0.365889	wu:fi42e03	wu:fi42e03
ENSDARG00000008454	505.778	2.67485	1.1954	2.23762	0.0252459	0.36594	cpeb1b	cytoplasmic polyadenylation element binding protein 1b
ENSDARG00000037679	248.443	-0.773326	0.343997	-2.24806	0.0245725	0.36594	zgc:103678	zgc:103678
ENSDARG00000039828	608.028	2.56083	1.14383	2.23883	0.0251672	0.36594	zp3b	zona pellucida glycoprotein 3b
ENSDARG00000041397	106.367	0.579323	0.258875	2.23784	0.0252312	0.36594	eif2b2	eukaryotic translation initiation factor 2B, subunit 2 beta
ENSDARG00000052386	74.7261	0.654227	0.292395	2.23748	0.0252553	0.36594	cldnd1b	claudin domain containing 1b
ENSDARG00000055290	38.2526	-0.950579	0.424364	-2.24001	0.0250902	0.36594	mpeg1.1	macrophage expressed 1, tandem duplicate 1
ENSDARG00000061672	296.287	-0.860382	0.382808	-2.24755	0.0246046	0.36594	NA	NA
ENSDARG00000068258	76.5878	0.712954	0.317846	2.24308	0.0248918	0.36594	lrch4	leucine-rich repeats and calponin homology (CH) domain containing 4
ENSDARG00000070425	69.1919	-0.699322	0.311459	-2.24531	0.0247481	0.36594	dll4	delta-like 4 (Drosophila)
ENSDARG00000074301	92.246	-1.2803	0.570197	-2.24537	0.0247445	0.36594	cth	cystathionase (cystathionine gamma-lyase)
ENSDARG00000074730	54.7885	0.940034	0.419083	2.24307	0.0248921	0.36594	pkmyt1	protein kinase, membrane associated tyrosine/threonine 1
ENSDARG00000074908	749.191	-0.978622	0.437228	-2.23824	0.0252053	0.36594	col6a1	collagen, type VI, alpha 1
ENSDARG00000078014	106.614	0.734711	0.327956	2.24027	0.0250731	0.36594	pacsin2	protein kinase C and casein kinase substrate in neurons 2
ENSDARG00000084828	154.751	1.3057	0.582848	2.24021	0.0250776	0.36594	NA	NA
ENSDARG00000087330	62.0889	1.33658	0.596206	2.2418	0.0249741	0.36594	LOC100535691	myc-associated zinc finger protein-like
ENSDARG00000089781	178.776	-0.509919	0.227571	-2.2407	0.0250452	0.36594	ciz1a	cdkn1a interacting zinc finger protein 1a
ENSDARG00000092885	725.153	2.83105	1.25964	2.24751	0.0246076	0.36594	zgc:171977	zgc:171977
ENSDARG00000092924	954.776	2.81446	1.25753	2.23808	0.0252161	0.36594	NA	NA
ENSDARG00000094719	228.245	-1.06331	0.474956	-2.23875	0.0251724	0.36594	LOC101884954	uncharacterized LOC101884954
ENSDARG00000095463	229.989	2.62789	1.17156	2.24307	0.0248922	0.36594	si:ch73-90k17.1	si:ch73-90k17.1
ENSDARG00000101752	96.7672	0.812865	0.361904	2.24608	0.0246987	0.36594	plekhg5b	pleckstrin homology domain containing, family G (with RhoGef domain) member 5b
ENSDARG00000001975	134.253	-1.42885	0.638822	-2.23669	0.0253067	0.366144	hsd11b2	hydroxysteroid (11-beta) dehydrogenase 2
ENSDARG00000019763	375.52	2.65709	1.18903	2.23468	0.0254386	0.36751	acp5a	acid phosphatase 5a, tartrate resistant
ENSDARG00000038882	144.951	2.59877	1.16359	2.23341	0.0255219	0.368169	smc4	structural maintenance of chromosomes 4
ENSDARG00000029045	169.576	0.533958	0.23976	2.22705	0.025944	0.36857	peli2	pellino E3 ubiquitin protein ligase family member 2
ENSDARG00000036985	74.1732	1.20717	0.542222	2.22634	0.0259912	0.36857	plxnb2b	plexin b2b
ENSDARG00000052518	120.541	0.634938	0.284977	2.22803	0.0258785	0.36857	stx4	syntaxin 4
ENSDARG00000059680	118.055	1.1921	0.535371	2.22669	0.0259682	0.36857	fscn1a	fascin actin-bundling protein 1a
ENSDARG00000068820	78.0288	1.58801	0.712483	2.22884	0.0258243	0.36857	h2afva	H2A histone family, member Va
ENSDARG00000071082	763.822	1.44976	0.651226	2.2262	0.0260007	0.36857	p4ha1b	prolyl 4-hydroxylase, alpha polypeptide I b
ENSDARG00000074876	470.13	-0.805378	0.361254	-2.22939	0.0257877	0.36857	abcd1	ATP-binding cassette, sub-family D (ALD), member 1
ENSDARG00000087873	111.957	-1.53046	0.687101	-2.22742	0.0259192	0.36857	eevs	2-epi-5-epi-valiolone synthase
ENSDARG00000101309	64.5634	0.726897	0.325776	2.23128	0.0256629	0.36857	si:ch73-100l22.3	si:ch73-100l22.3
ENSDARG00000102550	68.8165	1.13406	0.509407	2.22623	0.0259988	0.36857	NA	NA
ENSDARG00000102798	143.149	2.38233	1.07013	2.22619	0.0260012	0.36857	mcm2	minichromosome maintenance complex component 2
ENSDARG00000116946	135.974	2.39196	1.07169	2.23195	0.0256182	0.36857	NA	NA
ENSDARG00000026369	1063.63	-0.949313	0.426558	-2.22552	0.0260466	0.36868	dbi	diazepam binding inhibitor (GABA receptor modulator, acyl-CoA binding protein)
ENSDARG00000055415	418.572	2.78488	1.25314	2.22233	0.0262612	0.371181	zp2l1	zona pellucida glycoprotein 2, like 1
ENSDARG00000017728	149.357	-0.813057	0.366603	-2.21781	0.0265676	0.371756	phb2b	prohibitin 2b
ENSDARG00000030905	67.5068	1.62613	0.733029	2.21837	0.0265293	0.371756	cited2	Cbp/p300-interacting transactivator, with Glu/Asp-rich carboxy-terminal domain, 2
ENSDARG00000038476	73.3075	0.945873	0.426231	2.21916	0.0264761	0.371756	si:dkeyp-68b7.7	si:dkeyp-68b7.7
ENSDARG00000052435	244.103	-0.580674	0.261492	-2.22062	0.0263768	0.371756	spred2a	sprouty-related, EVH1 domain containing 2a
ENSDARG00000089026	81.342	-1.13951	0.513575	-2.21878	0.026502	0.371756	si:dkey-183k8.2	si:dkey-183k8.2
ENSDARG00000099954	824.104	0.802738	0.361653	2.21964	0.0264435	0.371756	plekhm1	pleckstrin homology domain containing, family M (with RUN domain) member 1
ENSDARG00000100515	922.445	0.993588	0.447892	2.21837	0.02653	0.371756	dusp1	dual specificity phosphatase 1
ENSDARG00000013302	56.9079	1.1959	0.539678	2.21594	0.0266954	0.373012	gpx8	glutathione peroxidase 8 (putative)
ENSDARG00000098823	52.7342	-0.852976	0.38509	-2.215	0.0267599	0.37338	pdzd4	PDZ domain containing 4
ENSDARG00000013274	103.998	-0.779878	0.35248	-2.21254	0.0269291	0.373761	eif4eb	eukaryotic translation initiation factor 4eb
ENSDARG00000026871	218.951	2.58101	1.16683	2.21199	0.0269676	0.373761	uchl1	ubiquitin carboxyl-terminal esterase L1 (ubiquitin thiolesterase)
ENSDARG00000055973	117.368	2.64845	1.19622	2.21401	0.0268284	0.373761	zar1l	zygote arrest 1-like
ENSDARG00000058463	98.396	-0.652147	0.294869	-2.21165	0.026991	0.373761	ndufab1a	NADH:ubiquinone oxidoreductase subunit AB1a
ENSDARG00000076949	320.089	2.90459	1.31264	2.2128	0.0269118	0.373761	NA	NA
ENSDARG00000078772	238.909	0.51332	0.232137	2.21128	0.0270161	0.373761	nbr1b	neighbor of brca1 gene 1b
ENSDARG00000078479	173.779	-0.712665	0.322452	-2.21014	0.0270951	0.374325	mocs1	molybdenum cofactor synthesis 1
ENSDARG00000071235	49.8294	1.54569	0.699641	2.20926	0.0271565	0.374644	si:ch211-117c9.5	si:ch211-117c9.5
ENSDARG00000014704	95.0469	0.864325	0.391471	2.20789	0.0272519	0.375433	pgm2l1	phosphoglucomutase 2-like 1
ENSDARG00000036427	76.4315	-1.51572	0.687121	-2.20591	0.0273907	0.376285	slc3a2a	solute carrier family 3 (amino acid transporter heavy chain), member 2a
ENSDARG00000094055	391.26	2.47403	1.12141	2.20618	0.0273716	0.376285	si:dkey-88l16.3	si:dkey-88l16.3
ENSDARG00000018973	239.437	-0.493837	0.223974	-2.20488	0.0274625	0.376744	clptm1	cleft lip and palate associated transmembrane protein 1
ENSDARG00000002949	163.737	0.472802	0.214875	2.20035	0.0277818	0.377335	ppp6c	protein phosphatase 6, catalytic subunit
ENSDARG00000016117	167.167	0.94711	0.430511	2.19997	0.0278091	0.377335	exd2	exonuclease 3'-5' domain containing 2
ENSDARG00000051923	544.59	2.65467	1.20662	2.20008	0.0278009	0.377335	ccnb1	cyclin B1
ENSDARG00000060153	1333.79	-0.902902	0.410255	-2.20083	0.0277479	0.377335	h6pd	hexose-6-phosphate dehydrogenase (glucose 1-dehydrogenase)
ENSDARG00000062457	76.0472	0.805756	0.366269	2.1999	0.0278138	0.377335	las1l	LAS1-like, ribosome biogenesis factor
ENSDARG00000069476	114.593	0.984557	0.447102	2.20209	0.0276593	0.377335	spint2	serine peptidase inhibitor, Kunitz type, 2
ENSDARG00000091813	44.2673	1.36365	0.61965	2.20068	0.0277584	0.377335	si:dkey-21a6.5	si:dkey-21a6.5
ENSDARG00000105712	426.272	3.1531	1.43156	2.20257	0.0276253	0.377335	NA	NA
ENSDARG00000006124	618.31	0.437229	0.198862	2.19865	0.0279028	0.377497	kdm5c	lysine (K)-specific demethylase 5C
ENSDARG00000020301	353.18	-0.667113	0.303383	-2.19892	0.0278839	0.377497	os9	osteosarcoma amplified 9, endoplasmic reticulum lectin
ENSDARG00000020749	454.358	2.52448	1.14868	2.19772	0.0279694	0.377876	caprin2	caprin family member 2
ENSDARG00000100826	1282.14	1.33728	0.608872	2.19632	0.0280689	0.378698	hif1al	hypoxia inducible factor 1 subunit alpha, like
ENSDARG00000008192	536.96	-1.04699	0.47713	-2.19434	0.028211	0.379261	pank1a	pantothenate kinase 1a
ENSDARG00000028295	324.771	2.40697	1.09654	2.19506	0.0281591	0.379261	mkrn4	makorin, ring finger protein, 4
ENSDARG00000052142	93.3986	0.687446	0.313313	2.19412	0.0282267	0.379261	acvr1bb	activin A receptor type 1Bb
ENSDARG00000010948	161.343	2.24733	1.02633	2.18967	0.0285485	0.380626	kif11	kinesin family member 11
ENSDARG00000015460	85.4987	1.43293	0.654485	2.18941	0.0285672	0.380626	racgap1	Rac GTPase activating protein 1
ENSDARG00000036005	140.307	-0.566625	0.258778	-2.18961	0.0285522	0.380626	pitpnb	phosphatidylinositol transfer protein, beta
ENSDARG00000038424	8655.25	-0.842301	0.384891	-2.18842	0.0286393	0.380626	c4b	complement 4B (Chido blood group)
ENSDARG00000051768	93.5996	1.24477	0.56798	2.19157	0.0284107	0.380626	fhod1	formin homology 2 domain containing 1
ENSDARG00000071395	226.907	0.598762	0.273573	2.18867	0.0286208	0.380626	camk2g1	calcium/calmodulin-dependent protein kinase (CaM kinase) II gamma 1
ENSDARG00000093255	653.582	2.68675	1.2265	2.19058	0.028482	0.380626	LOC110438210	uncharacterized LOC110438210
ENSDARG00000104831	169.574	1.14462	0.522193	2.19196	0.0283828	0.380626	cep192	centrosomal protein 192
ENSDARG00000063921	16088.5	-0.526243	0.240617	-2.18705	0.0287386	0.381429	ND5	NADH dehydrogenase subunit 5
ENSDARG00000063511	189.981	-0.73913	0.338169	-2.18568	0.0288391	0.382245	si:ch211-15d5.11	si:ch211-15d5.11
ENSDARG00000038720	380.539	2.88694	1.32122	2.18505	0.0288854	0.382341	si:ch211-14a17.7	si:ch211-14a17.7
ENSDARG00000002670	122.438	0.628185	0.287644	2.1839	0.0289698	0.382404	zgc:113944	zgc:113944
ENSDARG00000034195	370.64	-0.49598	0.227174	-2.18326	0.0290168	0.382404	top2b	DNA topoisomerase II beta
ENSDARG00000036057	46.0941	0.819849	0.375585	2.18286	0.0290463	0.382404	tradd	tnfrsf1a-associated via death domain
ENSDARG00000039729	63.8625	1.04825	0.480156	2.18314	0.0290256	0.382404	asap1b	ArfGAP with SH3 domain, ankyrin repeat and PH domain 1b
ENSDARG00000079308	563.338	-0.887948	0.407042	-2.18146	0.0291491	0.383242	tor3a	torsin family 3, member A
ENSDARG00000005927	117.65	0.585648	0.268776	2.17894	0.0293358	0.383517	tbc1d17	TBC1 domain family, member 17
ENSDARG00000010572	1776.79	1.55933	0.715767	2.17854	0.0293658	0.383517	slc25a25a	solute carrier family 25 (mitochondrial carrier; phosphate carrier), member 25a
ENSDARG00000056886	52.0034	0.812414	0.372819	2.17911	0.0293234	0.383517	tbccd1	TBCC domain containing 1
ENSDARG00000098622	124.387	2.41512	1.10779	2.18011	0.029249	0.383517	ccne1	cyclin E1
ENSDARG00000110137	117.602	2.96271	1.35987	2.17867	0.029356	0.383517	si:dkey-240e12.6	si:dkey-240e12.6
ENSDARG00000031100	737.21	-0.686097	0.315139	-2.17713	0.0294711	0.383868	ivns1abpa	influenza virus NS1A binding protein a
ENSDARG00000103667	59.5763	0.658326	0.302354	2.17733	0.0294557	0.383868	gga3	ggolgi-associated, gamma adaptin ear containing, ARF binding protein 3
ENSDARG00000104674	894.973	-0.611395	0.280923	-2.17638	0.0295268	0.384083	cct2	chaperonin containing TCP1, subunit 2 (beta)
ENSDARG00000104682	386.892	-0.442885	0.203602	-2.17525	0.0296113	0.384671	tpm2	tropomyosin 2 (beta)
ENSDARG00000012215	86.0153	1.41502	0.652964	2.16707	0.0302298	0.385298	umps	uridine monophosphate synthetase
ENSDARG00000015918	236.228	-0.630732	0.290951	-2.16783	0.0301714	0.385298	dlat	dihydrolipoamide S-acetyltransferase (E2 component of pyruvate dehydrogenase complex)
ENSDARG00000016181	258.336	0.577921	0.266788	2.16622	0.0302944	0.385298	trim33	tripartite motif containing 33
ENSDARG00000016649	156.907	-0.754032	0.34758	-2.16938	0.030054	0.385298	akr7a3	aldo-keto reductase family 7, member A3 (aflatoxin aldehyde reductase)
ENSDARG00000021140	169.574	-0.90344	0.416853	-2.16729	0.0302127	0.385298	pabpc1b	poly A binding protein, cytoplasmic 1 b
ENSDARG00000030756	563.382	2.42919	1.11854	2.17175	0.0298746	0.385298	dnmt1	DNA (cytosine-5-)-methyltransferase 1
ENSDARG00000032868	207.346	-0.70371	0.324841	-2.16632	0.0302865	0.385298	pde4ba	phosphodiesterase 4B, cAMP-specific a
ENSDARG00000037655	668.258	-0.652744	0.301224	-2.16697	0.0302369	0.385298	pls3	plastin 3 (T isoform)
ENSDARG00000038686	52.7976	0.883699	0.407288	2.16971	0.0300286	0.385298	si:ch211-134m17.9	si:ch211-134m17.9
ENSDARG00000042827	131.184	0.796693	0.366619	2.17308	0.029774	0.385298	adoa	2-aminoethanethiol (cysteamine) dioxygenase a
ENSDARG00000055120	699.244	1.04148	0.480258	2.16859	0.0301136	0.385298	ctsba	cathepsin Ba
ENSDARG00000070052	217.858	2.68193	1.23865	2.16521	0.0303718	0.385298	tdrd6	tudor domain containing 6
ENSDARG00000076563	415.729	-0.937464	0.432848	-2.16581	0.030326	0.385298	rarres3l	retinoic acid receptor responder 3-like
ENSDARG00000078615	57.3926	1.04407	0.481643	2.16773	0.0301791	0.385298	LOC101885715	inactive ubiquitin carboxyl-terminal hydrolase 53-like
ENSDARG00000079123	75.2856	-0.63659	0.29399	-2.16534	0.0303613	0.385298	ikbkb	inhibitor of kappa light polypeptide gene enhancer in B-cells, kinase beta
ENSDARG00000098739	285.325	2.57576	1.18621	2.17143	0.0298988	0.385298	h2af1al	H2A histone family member 1a like
ENSDARG00000099967	1299.6	2.62325	1.21074	2.16666	0.0302609	0.385298	NA	NA
ENSDARG00000102892	284.306	2.67037	1.23357	2.16475	0.0304069	0.385298	h1m	linker histone H1M
ENSDARG00000116491	86.6702	1.196	0.550949	2.17081	0.0299458	0.385298	h2afvb	H2A histone family, member Vb
ENSDARG00000030357	2999.08	-0.726623	0.335971	-2.16275	0.0305602	0.38674	zgc:66313	zgc:66313
ENSDARG00000013973	259.339	-0.460485	0.213097	-2.16092	0.0307018	0.387032	pex3	peroxisomal biogenesis factor 3
ENSDARG00000014506	99.1838	-0.600784	0.278017	-2.16096	0.0306985	0.387032	tmem126a	transmembrane protein 126A
ENSDARG00000024314	371.728	0.678534	0.313969	2.16115	0.030684	0.387032	herpud1	homocysteine-inducible, endoplasmic reticulum stress-inducible, ubiquitin-like domain member 1
ENSDARG00000006112	121.264	2.53212	1.17313	2.15843	0.0308947	0.388464	myof	myoferlin
ENSDARG00000077116	94.6827	2.2557	1.04498	2.15861	0.0308806	0.388464	ccnjl	cyclin J-like
ENSDARG00000033443	171.915	0.597807	0.277106	2.15732	0.0309806	0.388547	mdm2	MDM2 oncogene, E3 ubiquitin protein ligase
ENSDARG00000104901	189.55	-0.72333	0.335212	-2.15782	0.0309415	0.388547	ostc	oligosaccharyltransferase complex subunit
ENSDARG00000092419	489278	-0.841116	0.390668	-2.15302	0.0313171	0.392265	vtg7	vitellogenin 7
ENSDARG00000044282	123.176	0.639697	0.297305	2.15165	0.0314252	0.392614	smc5	structural maintenance of chromosomes 5
ENSDARG00000052617	384.526	0.980823	0.45578	2.15197	0.0314001	0.392614	raver1	ribonucleoprotein, PTB-binding 1
ENSDARG00000020761	601.173	0.78557	0.36532	2.15036	0.0315266	0.392683	arrdc2	arrestin domain containing 2
ENSDARG00000073801	186.4	-0.472339	0.21963	-2.15061	0.0315071	0.392683	si:dkeyp-104h9.5	si:dkeyp-104h9.5
ENSDARG00000074447	80.5066	0.797063	0.370805	2.14955	0.031591	0.392683	dapk3	death-associated protein kinase 3
ENSDARG00000103409	227.29	2.23987	1.0418	2.15	0.0315549	0.392683	uhrf1	ubiquitin-like with PHD and ring finger domains 1
ENSDARG00000012450	330.464	-0.486889	0.226731	-2.14743	0.031759	0.392724	vmp1	vacuole membrane protein 1
ENSDARG00000019195	186.479	1.10599	0.514655	2.14899	0.0316354	0.392724	vps9d1	VPS9 domain containing 1
ENSDARG00000029445	172.343	1.04155	0.484976	2.14763	0.0317428	0.392724	zgc:56676	zgc:56676
ENSDARG00000077090	61.8238	-0.913394	0.425567	-2.1463	0.031849	0.392724	si:ch211-127b11.1	si:ch211-127b11.1
ENSDARG00000091555	112.295	-0.524367	0.244109	-2.14808	0.0317071	0.392724	ostf1	osteoclast stimulating factor 1
ENSDARG00000091800	2075.67	-0.650444	0.30308	-2.14611	0.0318638	0.392724	zgc:174260	zgc:174260
ENSDARG00000098983	66.6483	-0.647681	0.301812	-2.14597	0.031875	0.392724	NA	NA
ENSDARG00000076004	65.2484	1.33874	0.624144	2.14492	0.0319593	0.392774	ppp2r3b	protein phosphatase 2, regulatory subunit B'', beta
ENSDARG00000114552	188.985	2.35551	1.09793	2.14542	0.0319194	0.392774	siva1	SIVA1, apoptosis-inducing factor
ENSDARG00000003872	97.8877	1.23459	0.576943	2.13988	0.0323643	0.393799	ccdc102a	coiled-coil domain containing 102A
ENSDARG00000013763	1917.64	-0.999905	0.46697	-2.14126	0.0322531	0.393799	rrbp1a	ribosome binding protein 1a
ENSDARG00000018569	95.121	-0.739323	0.345484	-2.13996	0.0323578	0.393799	tnfrsf1a	tumor necrosis factor receptor superfamily, member 1a
ENSDARG00000020718	170.981	-0.741594	0.346143	-2.14245	0.0321574	0.393799	slc25a22a	solute carrier family 25 member 22a
ENSDARG00000026225	128.285	2.38813	1.11561	2.14065	0.0323026	0.393799	nsd2	nuclear receptor binding SET domain protein 2
ENSDARG00000038754	289.061	2.16981	1.01282	2.14234	0.0321662	0.393799	plk3	polo-like kinase 3 (Drosophila)
ENSDARG00000042510	83.2789	-0.755248	0.352446	-2.14288	0.032123	0.393799	acot20	acyl-CoA thioesterase 20
ENSDARG00000045398	127.676	-0.726568	0.339437	-2.14051	0.0323135	0.393799	mtrr	5-methyltetrahydrofolate-homocysteine methyltransferase reductase
ENSDARG00000091563	182.068	0.534475	0.249863	2.13907	0.0324299	0.393933	snw1	SNW domain containing 1
ENSDARG00000114352	249.889	2.37378	1.10989	2.13875	0.0324557	0.393933	NA	NA
ENSDARG00000036844	46.6372	0.681835	0.318933	2.13787	0.0325276	0.394316	tsen54	TSEN54 tRNA splicing endonuclease subunit
ENSDARG00000039974	65.8413	1.39795	0.65425	2.13671	0.0326212	0.394396	rai14	retinoic acid induced 14
ENSDARG00000061714	159.972	-0.584396	0.273618	-2.13581	0.0326952	0.394396	si:dkey-45k15.1	si:dkey-45k15.1
ENSDARG00000069980	892.368	-0.860901	0.403027	-2.13609	0.0326723	0.394396	lman1	lectin, mannose-binding, 1
ENSDARG00000105295	67.7693	1.06295	0.497356	2.13719	0.0325824	0.394396	LOC108190731	zinc finger protein 883-like
ENSDARG00000034434	71.235	1.38933	0.651057	2.13397	0.0328454	0.395029	igf1rb	insulin-like growth factor 1b receptor
ENSDARG00000059461	258.654	0.973557	0.456221	2.13396	0.0328461	0.395029	mepce	methylphosphate capping enzyme
ENSDARG00000102402	55.3961	0.932522	0.437048	2.13368	0.0328687	0.395029	fut11	fucosyltransferase 11 (alpha (1,3) fucosyltransferase)
ENSDARG00000027182	93.8683	0.773458	0.362832	2.13172	0.0330297	0.395509	rnf25	ring finger protein 25
ENSDARG00000037261	49.0214	0.716168	0.3359	2.13208	0.033	0.395509	mtap	methylthioadenosine phosphorylase
ENSDARG00000054211	65.8303	0.964753	0.45243	2.13238	0.0329753	0.395509	st8sia7.1	ST8 alpha-N-acetyl-neuraminide alpha-2,8-sialyltransferase 7.1
ENSDARG00000043443	108.154	-0.601713	0.282504	-2.12992	0.0331778	0.396313	kcnj13	potassium inwardly-rectifying channel, subfamily J, member 13
ENSDARG00000090237	204.772	2.74668	1.28933	2.13031	0.0331457	0.396313	zp2.3	zona pellucida glycoprotein 2, tandem duplicate 3
ENSDARG00000094616	97.1651	2.28209	1.07171	2.1294	0.0332215	0.396352	LOC564755	L-rhamnose-binding lectin CSL3
ENSDARG00000058471	249.336	2.35907	1.10819	2.12876	0.0332744	0.3965	plk1	polo-like kinase 1 (Drosophila)
ENSDARG00000054793	108.144	-0.541197	0.254781	-2.12416	0.0336565	0.398729	emc10	ER membrane protein complex subunit 10
ENSDARG00000070174	572.787	-0.606565	0.285359	-2.12562	0.033535	0.398729	si:ch211-18i17.2	si:ch211-18i17.2
ENSDARG00000076848	1223.02	-0.78664	0.370151	-2.12519	0.0335709	0.398729	zgc:112492	zgc:112492
ENSDARG00000077870	67.9758	0.90797	0.427469	2.12406	0.033665	0.398729	taf9	TAF9 RNA polymerase II, TATA box binding protein (TBP)-associated factor
ENSDARG00000089477	105.305	-0.620068	0.291806	-2.12493	0.0335925	0.398729	si:ch211-132g1.3	si:ch211-132g1.3
ENSDARG00000042658	211.64	-0.740914	0.349045	-2.12269	0.0337797	0.399604	acad8	acyl-CoA dehydrogenase family, member 8
ENSDARG00000027169	250.235	2.22487	1.04883	2.12128	0.0338985	0.400417	kpna7	karyopherin alpha 7 (importin alpha 8)
ENSDARG00000031915	331.265	1.03339	0.487312	2.1206	0.0339555	0.400417	hif1an	hypoxia inducible factor 1 subunit alpha inhibitor
ENSDARG00000036180	277.871	2.61966	1.23697	2.11781	0.0341916	0.400417	ccnb2	cyclin B2
ENSDARG00000041623	2058	0.955857	0.451238	2.1183	0.0341499	0.400417	mt2	metallothionein 2
ENSDARG00000044299	204.136	1.29811	0.613037	2.11751	0.0342163	0.400417	lmnb1	lamin B1
ENSDARG00000044632	53.9187	1.18563	0.559566	2.11884	0.0341036	0.400417	myo7ab	myosin VIIAb
ENSDARG00000069428	186.07	2.51854	1.18879	2.11858	0.0341262	0.400417	slbp2	stem-loop binding protein 2
ENSDARG00000070714	100.472	2.75227	1.29956	2.11784	0.0341887	0.400417	zgc:173544	zgc:173544
ENSDARG00000089954	137.054	2.88548	1.36088	2.12031	0.0339802	0.400417	si:ch211-189e2.3	si:ch211-189e2.3
ENSDARG00000003795	611.498	-0.66955	0.316527	-2.1153	0.0344045	0.401429	idh2	isocitrate dehydrogenase 2 (NADP+), mitochondrial
ENSDARG00000015325	99.2617	0.627133	0.296678	2.11385	0.034528	0.401429	u2af1	U2 small nuclear RNA auxiliary factor 1
ENSDARG00000017165	109.374	-1.10542	0.522687	-2.11487	0.034441	0.401429	slc3a1	solute carrier family 3 (amino acid transporter heavy chain), member 1
ENSDARG00000054799	75.1796	1.3382	0.632938	2.11427	0.0344924	0.401429	rpl9	ribosomal protein L9
ENSDARG00000059322	78.3489	1.24741	0.590025	2.11416	0.0345017	0.401429	topbp1	DNA topoisomerase II binding protein 1
ENSDARG00000079027	71.906	1.10179	0.521286	2.11361	0.0345487	0.401429	chsy1	chondroitin sulfate synthase 1
ENSDARG00000003699	764.57	1.28449	0.608801	2.10986	0.0348705	0.402147	atp7a	ATPase copper transporting alpha
ENSDARG00000003757	153.057	-0.708131	0.335625	-2.10989	0.0348678	0.402147	cnpy1	canopy FGF signaling regulator 1
ENSDARG00000029072	209.899	0.832046	0.39451	2.10907	0.0349389	0.402147	klf6a	Kruppel-like factor 6a
ENSDARG00000038242	44.0051	-0.757298	0.358986	-2.10955	0.0348971	0.402147	zgc:113333	zgc:113333
ENSDARG00000039605	5904.48	-0.747913	0.354422	-2.11023	0.0348381	0.402147	mat1a	methionine adenosyltransferase I, alpha
ENSDARG00000074660	150.732	-0.571131	0.270767	-2.10931	0.0349177	0.402147	rilp	Rab interacting lysosomal protein
ENSDARG00000086342	84.7356	0.731023	0.346403	2.11033	0.0348302	0.402147	zgc:101566	zgc:101566
ENSDARG00000097790	79.1449	-1.13573	0.538193	-2.11027	0.0348349	0.402147	si:dkey-234i14.6	si:dkey-234i14.6
ENSDARG00000068621	251.83	-0.858114	0.406974	-2.10853	0.0349856	0.402211	si:ch211-181d7.3	si:ch211-181d7.3
ENSDARG00000031044	194.398	2.69784	1.27979	2.10804	0.0350277	0.402224	lipg	lipase, endothelial
ENSDARG00000012141	590.075	0.464488	0.220401	2.10747	0.0350766	0.402243	papolg	poly(A) polymerase gamma
ENSDARG00000020043	137.126	1.03516	0.491281	2.10707	0.0351115	0.402243	cnot8	CCR4-NOT transcription complex, subunit 8
ENSDARG00000060580	98.3531	-0.834208	0.396661	-2.10307	0.0354594	0.405753	tasp1	taspase, threonine aspartase, 1
ENSDARG00000114837	72.3606	1.19864	0.570089	2.10255	0.0355049	0.4058	NA	NA
ENSDARG00000044972	217.676	-0.525298	0.250286	-2.09879	0.0358355	0.408306	bcap31	B cell receptor associated protein 31
ENSDARG00000062363	243.183	2.06426	0.983335	2.09924	0.0357958	0.408306	phex	phosphate regulating endopeptidase homolog, X-linked
ENSDARG00000079241	73.7094	1.21195	0.577626	2.09816	0.0358909	0.408306	wdr90	WD repeat domain 90
ENSDARG00000090953	177.58	-0.654887	0.312088	-2.09841	0.0358691	0.408306	igsf5b	immunoglobulin superfamily, member 5b
ENSDARG00000042557	53.0342	0.972006	0.463486	2.09716	0.0359793	0.408393	rnf144ab	ring finger protein 144ab
ENSDARG00000093353	299.121	2.66065	1.26871	2.09713	0.035982	0.408393	si:ch211-263m18.4	si:ch211-263m18.4
ENSDARG00000069708	117.295	0.850134	0.405493	2.09654	0.036034	0.40851	cdc34a	cell division cycle 34 homolog (S. cerevisiae) a
ENSDARG00000003328	100.992	0.579492	0.277452	2.08862	0.0367418	0.40874	slf2	SMC5-SMC6 complex localization factor 2
ENSDARG00000003382	81.9457	0.581353	0.277972	2.09141	0.0364917	0.40874	cwc25	CWC25 spliceosome-associated protein homolog (S. cerevisiae)
ENSDARG00000003635	85.6568	-0.700927	0.334884	-2.09304	0.0363452	0.40874	mogat3b	monoacylglycerol O-acyltransferase 3b
ENSDARG00000007034	269.636	-0.54165	0.259037	-2.09102	0.0365265	0.40874	hnrpkl	heterogeneous nuclear ribonucleoprotein K, like
ENSDARG00000011360	48.1407	0.78297	0.374153	2.09265	0.0363805	0.40874	nfatc2ip	nuclear factor of activated T cells 2 interacting protein
ENSDARG00000013371	165.365	-0.729648	0.349617	-2.08699	0.0368888	0.40874	isoc2	isochorismatase domain containing 2
ENSDARG00000019113	123.895	0.492958	0.235877	2.0899	0.0366271	0.40874	mob3a	MOB kinase activator 3A
ENSDARG00000028848	106.254	0.694059	0.332402	2.08801	0.0367967	0.40874	lsm12a	LSM12 homolog a
ENSDARG00000029406	126.703	2.389	1.14459	2.0872	0.0368701	0.40874	h2afx	H2A histone family, member X
ENSDARG00000036335	112.59	-0.529282	0.253129	-2.09096	0.0365316	0.40874	c1galt1c1	C1GALT1-specific chaperone 1
ENSDARG00000037362	311.918	1.08005	0.515774	2.09403	0.0362571	0.40874	scube2	signal peptide, CUB domain, EGF-like 2
ENSDARG00000042978	992.904	-0.770234	0.367876	-2.09373	0.0362837	0.40874	cyp2p6	cytochrome P450, family 2, subfamily P, polypeptide 6
ENSDARG00000043046	445.305	0.830784	0.398042	2.08718	0.0368723	0.40874	fbxl5	F-box and leucine-rich repeat protein 5
ENSDARG00000043257	316.516	2.54545	1.21841	2.08916	0.0366932	0.40874	ckbb	creatine kinase, brain b
ENSDARG00000044642	57.0833	-1.46775	0.701383	-2.09265	0.0363807	0.40874	sc5d	sterol-C5-desaturase
ENSDARG00000054155	157.544	2.05552	0.984518	2.08785	0.0368116	0.40874	pcna	proliferating cell nuclear antigen
ENSDARG00000060510	670.832	0.427204	0.20432	2.09085	0.0365415	0.40874	cul4b	cullin 4B
ENSDARG00000060805	74.748	1.20995	0.579227	2.0889	0.0367168	0.40874	map1sa	microtubule-associated protein 1Sa
ENSDARG00000062837	747.426	0.856678	0.409791	2.09052	0.0365709	0.40874	spata13	spermatogenesis associated 13
ENSDARG00000100366	65.8769	-0.671136	0.321261	-2.08906	0.0367019	0.40874	si:dkey-102m7.3	si:dkey-102m7.3
ENSDARG00000005015	122.51	0.813728	0.392478	2.07331	0.0381434	0.40904	tspy	testis specific protein Y-linked
ENSDARG00000012485	104.313	2.45809	1.18677	2.07125	0.0383358	0.40904	aurka	aurora kinase A
ENSDARG00000014790	65.1376	0.993417	0.478224	2.0773	0.0377735	0.40904	g3bp2	GTPase activating protein (SH3 domain) binding protein 2
ENSDARG00000015111	296.065	1.07433	0.515842	2.08267	0.0372813	0.40904	ddx39ab	DEAD (Asp-Glu-Ala-Asp) box polypeptide 39Ab
ENSDARG00000017255	44.4256	-0.88891	0.427141	-2.08107	0.0374274	0.40904	tmed1b	transmembrane p24 trafficking protein 1b
ENSDARG00000019328	859.66	-0.636635	0.306451	-2.07744	0.0377609	0.40904	plxna4	plexin A4
ENSDARG00000021288	140.393	0.615935	0.296616	2.07654	0.0378442	0.40904	mier3b	mesoderm induction early response 1, family member 3 b
ENSDARG00000022996	367.643	0.943197	0.454952	2.07318	0.0381556	0.40904	setx	senataxin
ENSDARG00000032808	96.6579	2.4415	1.1721	2.08302	0.0372496	0.40904	tdrd7a	tudor domain containing 7 a
ENSDARG00000035556	255.44	0.563893	0.271669	2.07567	0.0379249	0.40904	rps6ka3a	ribosomal protein S6 kinase a, polypeptide 3a
ENSDARG00000036628	92.2671	-0.665459	0.320481	-2.07643	0.0378537	0.40904	cd74b	CD74 molecule, major histocompatibility complex, class II invariant chain b
ENSDARG00000037995	131.059	2.92117	1.40985	2.07197	0.0382685	0.40904	gdf3	growth differentiation factor 3
ENSDARG00000041217	341.745	0.839738	0.402854	2.08448	0.037117	0.40904	xpo6	exportin 6
ENSDARG00000041797	1479.92	-1.08777	0.522321	-2.08256	0.0372912	0.40904	cx28.9	connexin 28.9
ENSDARG00000042522	90.8231	0.895632	0.431626	2.07502	0.0379846	0.40904	katnbl1	katanin p80 subunit B-like 1
ENSDARG00000044203	67.4741	0.65737	0.317341	2.07149	0.0383129	0.40904	sumf1	sulfatase modifying factor 1
ENSDARG00000045305	130.579	0.547725	0.264089	2.07401	0.038078	0.40904	pde7a	phosphodiesterase 7A
ENSDARG00000055719	54.7517	0.783192	0.377391	2.07528	0.0379605	0.40904	ino80c	INO80 complex subunit C
ENSDARG00000057681	155.162	0.888657	0.42698	2.08126	0.0374098	0.40904	si:ch211-266o15.1	si:ch211-266o15.1
ENSDARG00000059475	234.03	0.673005	0.324803	2.07204	0.038262	0.40904	camsap3	calmodulin regulated spectrin-associated protein family, member 3
ENSDARG00000060415	713.177	0.60474	0.290804	2.07955	0.0375672	0.40904	arhgef28	Rho guanine nucleotide exchange factor (GEF) 28
ENSDARG00000062590	848.233	-0.564917	0.27196	-2.0772	0.0377827	0.40904	pleca	plectin a
ENSDARG00000063309	142.07	0.852667	0.409916	2.0801	0.0375159	0.40904	tjp2a	tight junction protein 2a (zona occludens 2)
ENSDARG00000063895	8472.56	-0.597151	0.286354	-2.08536	0.037037	0.40904	ND1	NADH dehydrogenase subunit 1
ENSDARG00000068601	57.0133	0.7092	0.34176	2.07514	0.0379732	0.40904	atmin	ATM interactor
ENSDARG00000070231	62.8821	0.699709	0.336726	2.07798	0.0377115	0.40904	polh	polymerase (DNA directed), eta
ENSDARG00000074844	56.5563	-0.739499	0.356442	-2.07467	0.0380169	0.40904	NA	NA
ENSDARG00000087584	160.539	2.64597	1.27416	2.07664	0.0378344	0.40904	LOC100331830	novel rhamnose binding lectin
ENSDARG00000091326	61.8761	1.1889	0.573318	2.07372	0.0381057	0.40904	cep120	centrosomal protein 120
ENSDARG00000093022	110.808	0.775883	0.37403	2.07439	0.0380436	0.40904	selenoh	selenoprotein H
ENSDARG00000094958	96.0465	-0.748847	0.360589	-2.07673	0.0378263	0.40904	NA	NA
ENSDARG00000100555	557.865	-0.707481	0.339269	-2.08531	0.0370413	0.40904	aqp11	aquaporin 11
ENSDARG00000102366	128.426	2.10392	1.01535	2.0721	0.0382557	0.40904	micall2a	mical-like 2a
ENSDARG00000103845	87.9855	1.34626	0.646517	2.08233	0.0373121	0.40904	zgc:55733	zgc:55733
ENSDARG00000058322	283.617	0.665072	0.321293	2.06999	0.0384536	0.409442	enc3	ectodermal-neural cortex 3
ENSDARG00000101900	407.28	0.706901	0.341506	2.06995	0.038457	0.409442	xrn2	5'-3' exoribonuclease 2
ENSDARG00000015050	104.718	-0.732147	0.353946	-2.06853	0.0385902	0.409466	calm2b	calmodulin 2b, (phosphorylase kinase, delta)
ENSDARG00000036074	283.809	-1.23389	0.596235	-2.06947	0.0385016	0.409466	cebpa	CCAAT enhancer binding protein alpha
ENSDARG00000103759	96.0534	-0.616056	0.297854	-2.06831	0.0386106	0.409466	fahd2a	fumarylacetoacetate hydrolase domain containing 2A
ENSDARG00000105525	66.0892	-0.627051	0.303195	-2.06814	0.0386265	0.409466	NA	NA
ENSDARG00000007869	343.556	-0.636804	0.308216	-2.0661	0.0388192	0.409832	ehd3	EH-domain containing 3
ENSDARG00000011855	49.5523	0.948894	0.459376	2.06561	0.038865	0.409832	aak1a	AP2 associated kinase 1a
ENSDARG00000033899	602.607	-0.566374	0.274327	-2.0646	0.0389612	0.409832	ap2m1b	adaptor related protein complex 2 subunit mu 1b
ENSDARG00000039490	83.3944	1.2994	0.629108	2.06547	0.0388786	0.409832	pitpnaa	phosphatidylinositol transfer protein, alpha a
ENSDARG00000067805	965.821	-0.594218	0.287855	-2.06429	0.0389899	0.409832	NA	NA
ENSDARG00000105043	156.512	2.70375	1.3089	2.06567	0.03886	0.409832	si:dkey-152b24.6	si:dkey-152b24.6
ENSDARG00000105287	361.288	-0.822398	0.398378	-2.06437	0.038983	0.409832	mpp1	membrane protein, palmitoylated 1
ENSDARG00000111465	48.4645	-0.614153	0.297521	-2.06423	0.0389957	0.409832	NA	NA
ENSDARG00000087206	171.111	-0.616078	0.298599	-2.06323	0.0390911	0.410393	NA	NA
ENSDARG00000042751	129.171	0.602187	0.291962	2.06256	0.0391548	0.410464	riok3	RIO kinase 3 (yeast)
ENSDARG00000044265	58.4895	1.28332	0.622416	2.06183	0.0392236	0.410464	cdc37l1	cell division cycle 37-like 1
ENSDARG00000076988	198.588	0.537903	0.260882	2.06187	0.0392204	0.410464	znf839	zinc finger protein 839
ENSDARG00000009771	125.919	0.489943	0.237766	2.06061	0.0393405	0.411248	ppme1	protein phosphatase methylesterase 1
ENSDARG00000018485	97.5182	-0.574422	0.278986	-2.05897	0.0394976	0.411573	cyp2v1	cytochrome P450, family 2, subfamily V, polypeptide 1
ENSDARG00000021753	58.8315	-0.714793	0.347045	-2.05965	0.0394316	0.411573	ccdc25	coiled-coil domain containing 25
ENSDARG00000075916	72.8278	1.1712	0.568724	2.05935	0.0394611	0.411573	zgc:66472	zgc:66472
ENSDARG00000017844	118.324	0.547862	0.266456	2.05611	0.039772	0.413993	copz1	coatomer protein complex, subunit zeta 1
ENSDARG00000062267	765.377	0.5556	0.270354	2.05508	0.0398712	0.41421	kdm3b	lysine (K)-specific demethylase 3B
ENSDARG00000079900	81.5264	0.962513	0.468373	2.05502	0.0398775	0.41421	shroom4	shroom family member 4
ENSDARG00000020953	57.0148	0.977594	0.475931	2.05407	0.0399691	0.414722	dnajb6b	DnaJ heat shock protein family (Hsp40) member B6b
ENSDARG00000005355	263.426	2.41206	1.17834	2.047	0.0406583	0.414984	larp6a	La ribonucleoprotein domain family, member 6a
ENSDARG00000005536	76.9879	1.00472	0.48957	2.05224	0.040146	0.414984	ubr7	ubiquitin protein ligase E3 component n-recognin 7
ENSDARG00000014499	64.9841	1.15067	0.561311	2.04998	0.0403668	0.414984	nutf2l	nuclear transport factor 2, like
ENSDARG00000014763	750.979	-0.478048	0.233496	-2.04735	0.0406235	0.414984	arf2a	ADP-ribosylation factor 2a
ENSDARG00000016875	123.687	0.77587	0.378718	2.04867	0.0404942	0.414984	gys1	glycogen synthase 1 (muscle)
ENSDARG00000017115	255.219	0.400049	0.194969	2.05186	0.0401832	0.414984	kctd10	potassium channel tetramerization domain containing 10
ENSDARG00000019302	112.842	-1.16583	0.570179	-2.04467	0.0408875	0.414984	mid1ip1b	MID1 interacting protein 1b
ENSDARG00000031775	122.348	1.09571	0.535442	2.04637	0.0407202	0.414984	ube2s	ubiquitin-conjugating enzyme E2S
ENSDARG00000038639	135.005	2.49568	1.21832	2.04847	0.0405142	0.414984	elovl6l	ELOVL family member 6, elongation of long chain fatty acids like
ENSDARG00000040266	189.145	2.41475	1.18318	2.04089	0.0412614	0.414984	sox19b	SRY (sex determining region Y)-box 19b
ENSDARG00000040853	433.554	-0.491148	0.239975	-2.04666	0.0406912	0.414984	shoc2	SHOC2 leucine-rich repeat scaffold protein
ENSDARG00000045130	130.896	0.590911	0.28867	2.04702	0.0406566	0.414984	klhl11	kelch-like family member 11
ENSDARG00000052419	567.688	0.502115	0.245687	2.04372	0.0409816	0.414984	ankrd12	ankyrin repeat domain 12
ENSDARG00000054914	161.137	-0.588192	0.287687	-2.04456	0.0408987	0.414984	dgat1b	diacylglycerol O-acyltransferase 1b
ENSDARG00000057737	154.255	-0.605403	0.295712	-2.04727	0.0406314	0.414984	rxraa	retinoid X receptor, alpha a
ENSDARG00000068983	119.076	0.561106	0.273471	2.05179	0.0401896	0.414984	btbd9	BTB (POZ) domain containing 9
ENSDARG00000070261	109.108	0.739171	0.360409	2.05092	0.0402747	0.414984	crlf3	cytokine receptor-like factor 3
ENSDARG00000075405	69.8376	-0.626411	0.306835	-2.04152	0.0411988	0.414984	adck5	aarF domain containing kinase 5
ENSDARG00000077288	185.115	0.993838	0.48677	2.0417	0.0411813	0.414984	si:ch211-188c16.1	si:ch211-188c16.1
ENSDARG00000078441	212.761	-0.453847	0.222291	-2.04168	0.0411832	0.414984	ppip5k2	diphosphoinositol pentakisphosphate kinase 2
ENSDARG00000095705	127.557	-0.568309	0.278451	-2.04096	0.0412545	0.414984	si:ch211-239e6.4	si:ch211-239e6.4
ENSDARG00000098663	241.557	-3.26411	1.59707	-2.04381	0.0409726	0.414984	fgf19	fibroblast growth factor 19
ENSDARG00000098820	104.24	0.646195	0.31606	2.04453	0.0409009	0.414984	ftr67	finTRIM family, member 67
ENSDARG00000099774	105.623	-1.04183	0.510489	-2.04085	0.0412654	0.414984	cyb5b	cytochrome b5 type B
ENSDARG00000099918	72.2298	0.879512	0.430851	2.04134	0.0412175	0.414984	arl4aa	ADP-ribosylation factor-like 4aa
ENSDARG00000101060	77.6972	1.02932	0.503678	2.04361	0.0409922	0.414984	gcna	germ cell nuclear acidic peptidase
ENSDARG00000101512	122.236	-0.80793	0.395872	-2.04088	0.0412624	0.414984	tmx4	thioredoxin-related transmembrane protein 4
ENSDARG00000101719	63.0178	0.827028	0.404093	2.04663	0.0406946	0.414984	pargl	poly (ADP-ribose) glycohydrolase, like
ENSDARG00000102908	51.1714	-0.710264	0.346994	-2.0469	0.0406675	0.414984	il16	interleukin 16
ENSDARG00000103277	919.007	2.23951	1.09543	2.04441	0.0409128	0.414984	cyp24a1	cytochrome P450, family 24, subfamily A, polypeptide 1
ENSDARG00000045824	40.3924	0.946379	0.464292	2.03833	0.0415171	0.41666	zgc:101783	zgc:101783
ENSDARG00000053027	169.515	-0.806589	0.395648	-2.03866	0.0414844	0.41666	si:dkey-33i11.1	si:dkey-33i11.1
ENSDARG00000076474	148.241	2.62461	1.28793	2.03784	0.0415655	0.416719	org	oogenesis-related gene
ENSDARG00000057491	146.566	0.569753	0.279764	2.03655	0.0416951	0.41759	n4bp1	nedd4 binding protein 1
ENSDARG00000099039	500.392	0.452942	0.222484	2.03584	0.041766	0.417873	pcbp2	poly(rC) binding protein 2
ENSDARG00000007566	169.169	0.476781	0.234476	2.03339	0.0420128	0.419914	appbp2	amyloid beta precursor protein (cytoplasmic tail) binding protein 2
ENSDARG00000037813	41.1877	-0.70817	0.348527	-2.0319	0.0421641	0.420996	zgc:113278	zgc:113278
ENSDARG00000031325	185.347	-0.472268	0.232483	-2.03141	0.0422138	0.421063	tmed1a	transmembrane p24 trafficking protein 1a
ENSDARG00000012222	84.7865	1.0987	0.541339	2.0296	0.0423974	0.421379	nup35	nucleoporin 35
ENSDARG00000035329	41.1327	1.00899	0.497136	2.02962	0.0423957	0.421379	capns1a	calpain, small subunit 1 a
ENSDARG00000045308	107.739	2.19359	1.08113	2.02898	0.0424605	0.421379	pola1	polymerase (DNA directed), alpha 1
ENSDARG00000058079	43.1216	-0.813095	0.40066	-2.02939	0.0424187	0.421379	txndc17	thioredoxin domain containing 17
ENSDARG00000060297	84.3465	1.43352	0.706439	2.02922	0.0424355	0.421379	arhgap35b	Rho GTPase activating protein 35b
ENSDARG00000040725	192.964	2.1219	1.04603	2.02854	0.0425055	0.421398	zgc:114130	zgc:114130
ENSDARG00000099577	48.6534	-0.914621	0.451047	-2.02777	0.0425833	0.421743	si:dkey-182g1.10	si:dkey-182g1.10
ENSDARG00000074287	198.394	1.06589	0.526005	2.02638	0.0427256	0.422309	sptlc2b	serine palmitoyltransferase, long chain base subunit 2b
ENSDARG00000101366	53.4007	-0.829909	0.409637	-2.02596	0.0427689	0.422309	gpr1	G protein-coupled receptor 1
ENSDARG00000102556	174.298	0.759983	0.375124	2.02595	0.0427699	0.422309	nfat5b	nuclear factor of activated T cells 5b
ENSDARG00000034443	53.022	-0.663967	0.327864	-2.02513	0.0428543	0.422717	mpped2	metallophosphoesterase domain containing 2b
ENSDARG00000094965	68.0397	2.24729	1.11082	2.02309	0.0430643	0.424361	nfil3-5	nuclear factor, interleukin 3 regulated, member 5
ENSDARG00000018361	407.994	-0.623097	0.308174	-2.0219	0.0431867	0.425139	sult1st3	sulfotransferase family 1, cytosolic sulfotransferase 3
ENSDARG00000015164	5150.26	1.6055	0.79462	2.02047	0.0433349	0.425316	mknk2b	MAP kinase interacting serine/threonine kinase 2b
ENSDARG00000054778	88.1654	1.44012	0.712594	2.02095	0.0432851	0.425316	pogza	pogo transposable element derived with ZNF domain a
ENSDARG00000117464	107.484	1.23193	0.609662	2.02067	0.0433137	0.425316	si:ch211-195b21.5	si:ch211-195b21.5
ENSDARG00000005800	44.8223	-0.68767	0.340589	-2.01906	0.0434808	0.425894	ampd3a	adenosine monophosphate deaminase 3a
ENSDARG00000104316	66.3128	1.24685	0.617481	2.01925	0.0434608	0.425894	spats2	spermatogenesis associated serine rich 2
ENSDARG00000068064	209.437	0.42741	0.211871	2.01731	0.0436633	0.427255	sirt1	sirtuin 1
ENSDARG00000025147	60.2361	-0.741935	0.368087	-2.01565	0.0438363	0.427685	cd63	CD63 molecule
ENSDARG00000037067	280.04	-0.731576	0.362903	-2.0159	0.0438108	0.427685	dnajc22	DnaJ (Hsp40) homolog, subfamily C, member 22
ENSDARG00000054172	699.667	-0.539443	0.267629	-2.01563	0.0438382	0.427685	pgrmc1	progesterone receptor membrane component 1
ENSDARG00000077540	182.807	1.26354	0.627198	2.01458	0.0439491	0.42834	f2rl1.2	coagulation factor II (thrombin) receptor-like 1, tandem duplicate 2
ENSDARG00000063518	803.911	-0.646274	0.321119	-2.01257	0.04416	0.429967	zgc:153913	zgc:153913
ENSDARG00000005652	1011.32	-0.616944	0.306739	-2.0113	0.0442935	0.430839	man1a1	mannosidase, alpha, class 1A, member 1
ENSDARG00000043797	353.817	0.497858	0.24776	2.00944	0.044491	0.432331	cdc5l	CDC5 cell division cycle 5-like (S. pombe)
ENSDARG00000056491	74.4282	0.716021	0.356508	2.00843	0.0445975	0.432936	ikzf5	IKAROS family zinc finger 5
ENSDARG00000113506	221.503	2.24374	1.11791	2.00707	0.0447419	0.433908	NA	NA
ENSDARG00000038976	64.7059	0.928856	0.462997	2.00618	0.0448367	0.434397	pdcd7	programmed cell death 7
ENSDARG00000102180	44.3859	-0.668264	0.333202	-2.00558	0.044901	0.43459	NA	NA
ENSDARG00000018529	584.402	-0.908453	0.453319	-2.00401	0.0450694	0.435372	lipf	lipase, gastric
ENSDARG00000114086	489.069	-0.518504	0.258735	-2.00399	0.0450707	0.435372	zmp:0000001200	zmp:0000001200
ENSDARG00000056649	65.3093	0.680677	0.339853	2.00286	0.0451926	0.436119	htatsf1	HIV-1 Tat specific factor 1
ENSDARG00000009494	73.4838	1.29142	0.644953	2.00234	0.0452478	0.436223	xrcc1	X-ray repair complementing defective repair in Chinese hamster cells 1
ENSDARG00000055970	56.1385	0.786673	0.393034	2.00154	0.0453342	0.436626	zgc:136971	zgc:136971
ENSDARG00000101216	60.6918	0.601625	0.300897	1.99944	0.0455605	0.438375	meaf6	MYST/Esa1-associated factor 6
ENSDARG00000025577	68.5575	-0.68273	0.341564	-1.99884	0.0456259	0.438573	zgc:66447	zgc:66447
ENSDARG00000051816	399.289	-1.08738	0.544159	-1.99827	0.0456872	0.438732	aass	aminoadipate-semialdehyde synthase
ENSDARG00000073837	248.306	0.738821	0.369989	1.99688	0.0458386	0.439477	senp2	SUMO specific peptidase 2
ENSDARG00000115712	47.322	0.7904	0.395847	1.99673	0.0458545	0.439477	twf1a	twinfilin actin-binding protein 1a
ENSDARG00000075325	122.394	-0.50381	0.252386	-1.99619	0.0459131	0.439608	mrpl16	mitochondrial ribosomal protein L16
ENSDARG00000059804	421.495	-0.439713	0.22038	-1.99525	0.0460158	0.439732	retreg3	reticulophagy regulator family member 3
ENSDARG00000063914	1790.07	-0.595742	0.29852	-1.99566	0.0459715	0.439732	ND3	NADH dehydrogenase subunit 3
ENSDARG00000006257	261.556	2.37507	1.19137	1.99356	0.0462005	0.441066	vldlr	very low density lipoprotein receptor
ENSDARG00000098959	53.9774	0.735563	0.369502	1.99068	0.0465156	0.443642	wu:fy63c09	wu:fy63c09
ENSDARG00000044090	107.221	-0.602143	0.30267	-1.98943	0.0466532	0.444522	zmpste24	zinc metallopeptidase, STE24 homolog
ENSDARG00000061099	792.29	0.93354	0.469736	1.98737	0.0468812	0.445899	nfasca	neurofascin homolog (chicken) a
ENSDARG00000112483	66.3778	0.952212	0.479148	1.9873	0.0468889	0.445899	rnf168	ring finger protein 168
ENSDARG00000102894	106.95	-0.783198	0.394392	-1.98584	0.0470513	0.44701	NA	NA
ENSDARG00000104940	40.7344	-0.688841	0.346983	-1.98523	0.0471191	0.447221	ciao2a	cytosolic iron-sulfur assembly component 2A
ENSDARG00000056609	82.0308	-0.596034	0.300366	-1.98436	0.0472161	0.447708	atad1b	ATPase family, AAA domain containing 1b
ENSDARG00000006242	194.49	0.582024	0.293785	1.98112	0.0475778	0.44787	ptp4a1	protein tyrosine phosphatase type IVA, member 1
ENSDARG00000008859	224.861	1.88638	0.952661	1.98012	0.0476905	0.44787	mylipa	myosin regulatory light chain interacting protein a
ENSDARG00000015707	108.325	0.927847	0.468342	1.98113	0.0475765	0.44787	dvl3a	dishevelled segment polarity protein 3a
ENSDARG00000017211	797.791	-0.521221	0.262775	-1.98352	0.0473091	0.44787	plxnb1b	plexin b1b
ENSDARG00000018285	257.459	0.471444	0.238072	1.98025	0.0476749	0.44787	pdpk1b	3-phosphoinositide dependent protein kinase 1b
ENSDARG00000024669	112.184	0.553253	0.27938	1.98029	0.0476712	0.44787	oser1	oxidative stress responsive serine-rich 1
ENSDARG00000070960	4115.81	-0.587177	0.296193	-1.98242	0.0474328	0.44787	si:ch211-288g17.4	si:ch211-288g17.4
ENSDARG00000080895	407.656	0.775721	0.391621	1.9808	0.0476142	0.44787	NA	NA
ENSDARG00000101637	283.722	-0.703764	0.355011	-1.98237	0.0474374	0.44787	ccnd1	cyclin D1
ENSDARG00000114895	103.913	2.43512	1.22847	1.98225	0.0474517	0.44787	si:ch211-113a14.22	si:ch211-113a14.22
ENSDARG00000030665	148.214	0.53587	0.27102	1.97723	0.0480153	0.449239	tcerg1b	transcription elongation regulator 1b (CA150)
ENSDARG00000036684	49.6759	-0.616208	0.311658	-1.97719	0.0480197	0.449239	ndufa7	NADH:ubiquinone oxidoreductase subunit A7
ENSDARG00000057738	116.194	2.08854	1.05582	1.97813	0.0479142	0.449239	hells	helicase, lymphoid specific
ENSDARG00000102483	190.109	0.944728	0.477618	1.978	0.0479289	0.449239	numa1	nuclear mitotic apparatus protein 1
ENSDARG00000027078	200.532	0.535574	0.270937	1.97675	0.0480701	0.449282	cnppd1	cyclin Pas1/PHO80 domain containing 1
ENSDARG00000055086	216.636	0.650095	0.32916	1.97501	0.0482666	0.449602	ggnbp2	gametogenetin binding protein 2
ENSDARG00000058969	74.5253	-0.912325	0.461888	-1.97521	0.0482446	0.449602	cntnap2a	contactin associated protein like 2a
ENSDARG00000061774	92.2499	0.686282	0.347515	1.97482	0.048288	0.449602	mbd3a	methyl-CpG binding domain protein 3a
ENSDARG00000077732	216.737	0.904948	0.458204	1.97499	0.0482694	0.449602	alyref	Aly/REF export factor
ENSDARG00000035434	42.8993	0.697113	0.353174	1.97385	0.0483989	0.450206	zmat5	zinc finger, matrin-type 5
ENSDARG00000115315	43.0383	-0.703893	0.356765	-1.97299	0.0484967	0.450688	mcidas	multiciliate differentiation and DNA synthesis associated cell cycle protein
ENSDARG00000004891	266.902	-0.545346	0.276525	-1.97214	0.0485932	0.45073	pex19	peroxisomal biogenesis factor 19
ENSDARG00000005254	855.624	-0.745208	0.377817	-1.9724	0.0485635	0.45073	kdelr2a	KDEL (Lys-Asp-Glu-Leu) endoplasmic reticulum protein retention receptor 2a
ENSDARG00000021004	8129.3	-0.64702	0.328149	-1.97173	0.0486409	0.450745	c5	complement component 5
ENSDARG00000012432	139.067	0.811015	0.411577	1.97051	0.0487803	0.45161	fam76b	family with sequence similarity 76, member B
ENSDARG00000007347	155.857	-0.739887	0.37563	-1.96973	0.0488699	0.452012	degs1	delta(4)-desaturase, sphingolipid 1
ENSDARG00000039521	65.4622	1.26672	0.643756	1.9677	0.0491028	0.452457	ssx2ipa	synovial sarcoma, X breakpoint 2 interacting protein a
ENSDARG00000056396	71.2979	0.84535	0.429613	1.9677	0.0491026	0.452457	dusp22a	dual specificity phosphatase 22a
ENSDARG00000058729	140.299	0.548529	0.278704	1.96814	0.0490514	0.452457	akirin2	akirin 2
ENSDARG00000079391	41.7994	0.653324	0.331968	1.96803	0.0490644	0.452457	mrpl42	mitochondrial ribosomal protein L42
ENSDARG00000042859	166.863	-0.611039	0.310754	-1.96631	0.0492628	0.452654	slc5a6a	solute carrier family 5 (sodium/multivitamin and iodide cotransporter), member 6a
ENSDARG00000053845	415.929	-0.631918	0.32132	-1.96663	0.0492258	0.452654	cbln14	cerebellin 14
ENSDARG00000070986	35.6446	-0.686026	0.348765	-1.96701	0.0491817	0.452654	sergef	secretion regulating guanine nucleotide exchange factor
ENSDARG00000027154	143.926	0.599359	0.305229	1.96364	0.0495721	0.452916	tpd52l2a	tpd52 like 2a
ENSDARG00000028699	223.026	0.547779	0.278987	1.96346	0.0495929	0.452916	crkl	v-crk avian sarcoma virus CT10 oncogene homolog-like
ENSDARG00000032606	55.0165	1.17433	0.598153	1.96327	0.049615	0.452916	sept8a	septin 8a
ENSDARG00000045064	98.2026	-0.676555	0.344502	-1.96386	0.0495459	0.452916	ablim1b	actin binding LIM protein 1b
ENSDARG00000099664	273.482	-0.535565	0.272472	-1.96557	0.0493478	0.452916	selenof	selenoprotein F
ENSDARG00000099829	39.8471	-0.830741	0.422717	-1.96524	0.0493865	0.452916	NA	NA
ENSDARG00000104709	108.307	0.527111	0.268486	1.96328	0.049614	0.452916	sprtn	SprT-like N-terminal domain
ENSDARG00000077782	305.368	1.07214	0.546332	1.96244	0.0497115	0.453374	acer2	alkaline ceramidase 2
ENSDARG00000003446	76.7111	0.780661	0.399064	1.95623	0.0504379	0.453669	ippk	inositol 1,3,4,5,6-pentakisphosphate 2-kinase
ENSDARG00000010437	248.827	1.78428	0.910446	1.95978	0.0500211	0.453669	tent5c	terminal nucleotidyltransferase 5C
ENSDARG00000026236	495.32	-0.613785	0.313823	-1.95583	0.0504849	0.453669	zgc:56585	zgc:56585
ENSDARG00000027738	210.208	0.399639	0.204104	1.95802	0.0502279	0.453669	si:ch211-13c6.2	si:ch211-13c6.2
ENSDARG00000041848	154.347	-0.944262	0.481769	-1.95999	0.049997	0.453669	rh50	Rh50-like protein
ENSDARG00000046087	81.1292	0.90498	0.462228	1.95787	0.0502458	0.453669	brd2b	bromodomain containing 2b
ENSDARG00000052010	87.3658	-0.526544	0.268803	-1.95884	0.050131	0.453669	ciao2b	cytosolic iron-sulfur assembly component 2B
ENSDARG00000062237	137.088	0.63747	0.325503	1.95841	0.0501814	0.453669	nfs1	NFS1 cysteine desulfurase
ENSDARG00000063036	846.031	-0.561808	0.286778	-1.95903	0.0501087	0.453669	psd2	pleckstrin and Sec7 domain containing 2
ENSDARG00000070214	2943.58	-1.03914	0.530954	-1.95712	0.0503333	0.453669	slc41a1	solute carrier family 41 (magnesium transporter), member 1
ENSDARG00000075556	159.546	1.23257	0.628886	1.95993	0.0500044	0.453669	luzp1	leucine zipper protein 1
ENSDARG00000090675	202.742	0.602091	0.307583	1.95749	0.0502897	0.453669	si:ch73-40i7.5	si:ch73-40i7.5
ENSDARG00000097877	132.654	1.27169	0.649985	1.9565	0.0504068	0.453669	si:ch211-167b20.8	si:ch211-167b20.8
ENSDARG00000100766	143.007	0.528507	0.270213	1.95589	0.0504776	0.453669	ube2q1	ubiquitin-conjugating enzyme E2Q family member 1
ENSDARG00000102332	77.4497	0.906502	0.462824	1.95863	0.0501558	0.453669	spint1a	serine peptidase inhibitor, Kunitz type 1 a
ENSDARG00000103435	635.338	-0.749583	0.383235	-1.95593	0.0504731	0.453669	sorbs1	sorbin and SH3 domain containing 1
ENSDARG00000038113	96.9503	0.519578	0.266055	1.9529	0.0508316	0.455948	rprd1b	regulation of nuclear pre-mRNA domain containing 1B
ENSDARG00000101317	50.3395	0.709178	0.363077	1.95325	0.0507905	0.455948	grinaa	glutamate receptor, ionotropic, N-methyl D-aspartate-associated protein 1a (glutamate binding)
ENSDARG00000026988	53.658	-0.588667	0.301552	-1.95212	0.0509239	0.45595	tbc1d22b	TBC1 domain family, member 22B
ENSDARG00000112892	52.15	-0.652506	0.334257	-1.95211	0.0509249	0.45595	NA	NA
ENSDARG00000077810	146.544	0.996972	0.510981	1.95109	0.0510458	0.456615	otud4	OTU deubiquitinase 4
ENSDARG00000006225	217.889	0.670049	0.343729	1.94935	0.0512532	0.456801	ddx39aa	DEAD (Asp-Glu-Ala-Asp) box polypeptide 39Aa
ENSDARG00000038442	294.993	0.568446	0.291582	1.94952	0.0512328	0.456801	plcg1	phospholipase C, gamma 1
ENSDARG00000068993	112.441	-0.848559	0.435184	-1.94988	0.05119	0.456801	zgc:153631	zgc:153631
ENSDARG00000070959	235.041	0.791022	0.405717	1.94969	0.0512133	0.456801	si:ch211-288g17.3	si:ch211-288g17.3
ENSDARG00000100741	206.942	2.477	1.27183	1.94759	0.051464	0.458264	cdc20	cell division cycle 20 homolog
ENSDARG00000025269	408.13	0.381045	0.195705	1.94704	0.0515299	0.458433	pdcd6ip	programmed cell death 6 interacting protein
ENSDARG00000003693	238.798	-0.515473	0.265056	-1.94477	0.051803	0.45847	hars	histidyl-tRNA synthetase
ENSDARG00000009336	107.666	2.17439	1.11811	1.9447	0.0518108	0.45847	aif1l	allograft inflammatory factor 1-like
ENSDARG00000014013	114.435	1.06689	0.548384	1.94551	0.0517133	0.45847	lbr	lamin B receptor
ENSDARG00000030064	106.065	0.595481	0.306125	1.94522	0.0517482	0.45847	plekha1a	pleckstrin homology domain containing, family A (phosphoinositide binding specific) member 1a
ENSDARG00000039162	236.413	-0.604544	0.310934	-1.94428	0.0518617	0.45847	rhebl1	Ras homolog, mTORC1 binding like 1
ENSDARG00000084532	61.0951	1.18047	0.606748	1.94557	0.0517063	0.45847	NA	NA
ENSDARG00000103991	132.066	1.06555	0.54796	1.94458	0.0518258	0.45847	sec14l1	SEC14-like lipid binding 1
ENSDARG00000027159	80.1773	0.530015	0.272668	1.94381	0.0519188	0.458561	fbxo28	F-box protein 28
ENSDARG00000006010	116.282	0.935788	0.481764	1.94242	0.0520864	0.459309	bmi1a	bmi1 polycomb ring finger oncogene 1a
ENSDARG00000078759	86.271	2.21429	1.14002	1.94233	0.0520973	0.459309	dna2	DNA replication helicase/nuclease 2
ENSDARG00000008363	952.793	2.42459	1.24865	1.94176	0.052166	0.459379	mcl1b	MCL1, BCL2 family apoptosis regulator b
ENSDARG00000037229	61.8218	-0.717678	0.369713	-1.94118	0.0522368	0.459379	denr	density-regulated protein
ENSDARG00000062562	382.238	1.1111	0.572417	1.94108	0.052249	0.459379	egln2	egl-9 family hypoxia-inducible factor 2
ENSDARG00000075226	138.487	0.482278	0.248505	1.94072	0.0522927	0.459379	smad4a	SMAD family member 4a
ENSDARG00000015824	172.752	0.741847	0.383085	1.93651	0.0528054	0.460297	lemd3	LEM domain containing 3
ENSDARG00000018111	532.685	1.1941	0.615873	1.93887	0.0525177	0.460297	kdm7aa	lysine (K)-specific demethylase 7Aa
ENSDARG00000041421	147.702	-0.536152	0.27675	-1.93732	0.0527063	0.460297	taz	tafazzin
ENSDARG00000052527	48.6648	0.595362	0.307155	1.93831	0.0525848	0.460297	mul1b	mitochondrial E3 ubiquitin protein ligase 1b
ENSDARG00000053802	340.406	-0.60108	0.310424	-1.93632	0.0528283	0.460297	c1ql4l	complement component 1, q subcomponent-like 4 like
ENSDARG00000056665	136.462	0.871881	0.449934	1.9378	0.052648	0.460297	nsun2	NOP2/Sun RNA methyltransferase family, member 2
ENSDARG00000074750	207.408	-0.447118	0.230934	-1.93613	0.0528516	0.460297	qser1	glutamine and serine rich 1
ENSDARG00000076104	905.766	-0.486331	0.251253	-1.93562	0.0529142	0.460297	sema4bb	sema domain, immunoglobulin domain (Ig), transmembrane domain (TM) and short cytoplasmic domain, (semaphorin) 4Bb
ENSDARG00000077728	94.6239	0.950523	0.491011	1.93585	0.052886	0.460297	supv3l1	SUV3-like helicase
ENSDARG00000089138	303.822	-0.432447	0.223038	-1.93889	0.0525148	0.460297	si:ch1073-440b2.1	si:ch1073-440b2.1
ENSDARG00000097504	1072.77	-0.870098	0.448966	-1.938	0.0526227	0.460297	LOC100006868	alpha-2-macroglobulin-like
ENSDARG00000016691	66.357	1.02801	0.531955	1.9325	0.0532972	0.462807	cd9b	CD9 molecule b
ENSDARG00000041072	100.502	0.740217	0.382993	1.93272	0.0532712	0.462807	mier1a	mesoderm induction early response 1a, transcriptional regulator
ENSDARG00000014995	138.356	-0.682632	0.353439	-1.9314	0.0534334	0.463168	jagn1b	jagunal homolog 1b
ENSDARG00000115762	58.7542	-0.870212	0.450535	-1.93151	0.0534204	0.463168	NA	NA
ENSDARG00000031761	218.381	2.18633	1.13225	1.93096	0.0534882	0.463233	dab2	Dab, mitogen-responsive phosphoprotein, homolog 2 (Drosophila)
ENSDARG00000006215	47.8801	-1.24506	0.645542	-1.9287	0.0537676	0.464108	akr1b1	aldo-keto reductase family 1, member B1 (aldose reductase)
ENSDARG00000059357	48.0876	0.65545	0.339755	1.92918	0.0537083	0.464108	sarnp	SAP domain containing ribonucleoprotein
ENSDARG00000068431	285.76	-0.552472	0.286501	-1.92834	0.0538124	0.464108	si:ch211-195h23.3	si:ch211-195h23.3
ENSDARG00000087793	46.9086	-0.596404	0.309229	-1.92868	0.0537704	0.464108	si:dkey-54n8.2	si:dkey-54n8.2
ENSDARG00000088967	150.242	0.653746	0.339039	1.92823	0.0538261	0.464108	wnk4b	WNK lysine deficient protein kinase 4b
ENSDARG00000089893	201.192	0.597491	0.310038	1.92716	0.0539602	0.464855	fam208aa	family with sequence similarity 208, member Aa
ENSDARG00000029768	422.878	0.414436	0.215214	1.92569	0.0541432	0.465349	waplb	WAPL cohesin release factor b
ENSDARG00000045123	133.106	-0.447724	0.232499	-1.92571	0.0541408	0.465349	oplah	5-oxoprolinase, ATP-hydrolysing
ENSDARG00000054222	118.354	-0.710295	0.368878	-1.92555	0.05416	0.465349	fbxl8	F-box and leucine-rich repeat protein 8
ENSDARG00000042975	116.203	-0.536982	0.278997	-1.92468	0.0542691	0.465877	auh	AU RNA binding protein/enoyl-CoA hydratase
ENSDARG00000017423	312.993	0.522702	0.271747	1.92349	0.0544188	0.466753	patl1	protein associated with topoisomerase II homolog 1 (yeast)
ENSDARG00000010641	4607.58	-0.96157	0.500591	-1.92087	0.0547484	0.467942	slc20a1b	solute carrier family 20 (phosphate transporter), member 1b
ENSDARG00000033355	94.6094	-0.620817	0.323195	-1.92088	0.0547474	0.467942	zgc:101699	zgc:101699
ENSDARG00000056695	155.454	0.91496	0.476301	1.92097	0.0547352	0.467942	phc2a	polyhomeotic homolog 2a (Drosophila)
ENSDARG00000071679	53.6649	-0.577078	0.300298	-1.92168	0.0546455	0.467942	mydgf	myeloid-derived growth factor
ENSDARG00000016429	230.323	0.53539	0.278856	1.91995	0.0548638	0.468231	farp2	FERM, RhoGEF and pleckstrin domain protein 2
ENSDARG00000036965	59.2316	1.19457	0.622225	1.91984	0.0548779	0.468231	rnf24	ring finger protein 24
ENSDARG00000104221	52.151	-0.790649	0.412077	-1.91869	0.0550231	0.469061	sat2b	spermidine/spermine N1-acetyltransferase family member 2b
ENSDARG00000037091	89.1667	0.528329	0.275532	1.91748	0.0551766	0.469291	asah1a	N-acylsphingosine amidohydrolase (acid ceramidase) 1a
ENSDARG00000052741	112.706	-0.6071	0.316636	-1.91735	0.0551938	0.469291	card11	caspase recruitment domain family, member 11
ENSDARG00000086459	99.4175	0.960341	0.500685	1.91805	0.0551044	0.469291	si:ch211-165g14.1	si:ch211-165g14.1
ENSDARG00000014047	153.361	2.06442	1.07699	1.91684	0.0552579	0.469428	cldn7b	claudin 7b
ENSDARG00000034409	66.8369	1.19787	0.625317	1.91562	0.0554132	0.470002	pik3r3b	phosphoinositide-3-kinase, regulatory subunit 3b (gamma)
ENSDARG00000101210	57.0265	-0.617132	0.322168	-1.91556	0.0554214	0.470002	glg1b	golgi glycoprotein 1b
ENSDARG00000088981	62.8394	-0.618719	0.323216	-1.91426	0.0555874	0.471002	tmem220	transmembrane protein 220
ENSDARG00000056517	64.433	1.11935	0.584987	1.91346	0.0556887	0.471087	thoc3	THO complex 3
ENSDARG00000062137	127.808	0.833917	0.435945	1.91289	0.0557615	0.471087	stag1b	stromal antigen 1b
ENSDARG00000077785	1058.56	-0.830277	0.434059	-1.91282	0.0557711	0.471087	atf5b	activating transcription factor 5b
ENSDARG00000087869	115.012	1.01209	0.529147	1.91267	0.0557898	0.471087	si:ch211-11k18.4	si:ch211-11k18.4
ENSDARG00000018190	511.107	-0.458822	0.240054	-1.91133	0.0559617	0.471897	asna1	arsA arsenite transporter, ATP-binding, homolog 1 (bacterial)
ENSDARG00000098347	94.736	-0.649073	0.33962	-1.91118	0.0559821	0.471897	NA	NA
ENSDARG00000055539	268.428	-1.12624	0.589651	-1.91001	0.0561314	0.472749	epdl2	ependymin-like 2
ENSDARG00000117285	450.574	2.52583	1.32317	1.90893	0.0562714	0.473521	LOC108191474	mucin-17-like
ENSDARG00000009153	630.678	-0.616527	0.324051	-1.90256	0.0570981	0.473525	pla2g1b	phospholipase A2, group IB (pancreas)
ENSDARG00000009499	688.622	-0.72689	0.381892	-1.90339	0.0569893	0.473525	syne1a	spectrin repeat containing, nuclear envelope 1a
ENSDARG00000019362	363.413	-0.459739	0.241162	-1.90635	0.0566052	0.473525	ptbp1a	polypyrimidine tract binding protein 1a
ENSDARG00000019845	76.6188	0.732047	0.384424	1.90427	0.0568752	0.473525	pdlim1	PDZ and LIM domain 1 (elfin)
ENSDARG00000022213	115.018	0.735911	0.386474	1.90416	0.0568887	0.473525	uck2b	uridine-cytidine kinase 2b
ENSDARG00000030092	122.182	0.939583	0.494064	1.90175	0.0572044	0.473525	tram2	translocation associated membrane protein 2
ENSDARG00000032156	255.87	2.73624	1.43726	1.90379	0.0569376	0.473525	zgc:171776	zgc:171776
ENSDARG00000036592	77.7523	1.11509	0.585474	1.90459	0.0568329	0.473525	setd4	SET domain containing 4
ENSDARG00000041243	242.87	0.883581	0.463506	1.9063	0.0566114	0.473525	setdb1a	SET domain, bifurcated 1a
ENSDARG00000042124	229.662	-0.597427	0.314132	-1.90184	0.0571925	0.473525	si:dkey-4e7.3	si:dkey-4e7.3
ENSDARG00000055876	264.546	-1.18278	0.621185	-1.90407	0.0569014	0.473525	msmo1	methylsterol monooxygenase 1
ENSDARG00000062304	108.516	0.95482	0.500836	1.90645	0.0565917	0.473525	pdpk1a	3-phosphoinositide dependent protein kinase 1a
ENSDARG00000062864	485.976	-0.517789	0.271526	-1.90696	0.0565253	0.473525	gk5	glycerol kinase 5
ENSDARG00000086052	50.918	-0.862067	0.453146	-1.9024	0.0571187	0.473525	si:ch211-106k21.5	si:ch211-106k21.5
ENSDARG00000089019	70.4787	0.655125	0.344146	1.90362	0.0569591	0.473525	si:ch211-175m2.5	si:ch211-175m2.5
ENSDARG00000093411	76.9692	-0.779671	0.408813	-1.90716	0.0565004	0.473525	gad1a	glutamate decarboxylase 1a
ENSDARG00000096528	46.5677	0.842504	0.442714	1.90305	0.0570347	0.473525	zgc:174928	zgc:174928
ENSDARG00000098312	839.785	-0.852894	0.448271	-1.90263	0.057089	0.473525	scarb2a	scavenger receptor class B, member 2a
ENSDARG00000099375	55.0091	0.852775	0.447314	1.90643	0.0565941	0.473525	poldip3	polymerase (DNA-directed), delta interacting protein 3
ENSDARG00000100773	85.1636	1.0845	0.570342	1.90148	0.0572388	0.473525	zmynd19	zinc finger, MYND-type containing 19
ENSDARG00000093198	195.221	-0.670608	0.352953	-1.89999	0.0574342	0.474741	c3a.4	complement component c3a, duplicate 4
ENSDARG00000008026	84.4354	1.06978	0.563498	1.89846	0.0576354	0.476003	fam129bb	family with sequence similarity 129, member Bb
ENSDARG00000025824	40.1169	0.644113	0.33957	1.89685	0.0578478	0.476952	dmtf1	cyclin D binding myb-like transcription factor 1
ENSDARG00000062997	104.59	-0.503703	0.265533	-1.89696	0.0578338	0.476952	hyal2b	hyaluronidase 2b
ENSDARG00000020504	173.828	0.826002	0.435783	1.89544	0.0580338	0.477352	h3f3a	H3 histone, family 3A
ENSDARG00000069014	48.0633	1.17249	0.618556	1.89552	0.0580234	0.477352	nphp4	nephronophthisis 4
ENSDARG00000073684	89.747	1.09452	0.577466	1.89538	0.0580425	0.477352	quo	quattro
ENSDARG00000059646	346.172	0.831916	0.439141	1.89442	0.0581699	0.477598	nt5dc2	5'-nucleotidase domain containing 2
ENSDARG00000086645	604.295	-0.773645	0.408361	-1.89451	0.0581572	0.477598	hs3st3b1b	heparan sulfate (glucosamine) 3-O-sulfotransferase 3B1b
ENSDARG00000006963	244.653	1.14053	0.602576	1.89276	0.0583891	0.47789	cse1l	CSE1 chromosome segregation 1-like (yeast)
ENSDARG00000041226	138.323	0.528436	0.279134	1.89313	0.0583407	0.47789	cdc40	cell division cycle 40 homolog (S. cerevisiae)
ENSDARG00000059725	61.5264	-0.699091	0.369366	-1.89268	0.0584007	0.47789	hypk	huntingtin interacting protein K
ENSDARG00000079076	56.6685	-0.888743	0.469555	-1.89274	0.0583931	0.47789	LOC100334116	hepatocyte growth factor-like
ENSDARG00000061992	170.894	0.58522	0.30927	1.89226	0.0584559	0.477943	dot1l	DOT1-like histone H3K79 methyltransferase
ENSDARG00000010792	149.456	1.94335	1.02797	1.89048	0.0586933	0.478881	cdc25b	cell division cycle 25B
ENSDARG00000014994	114.995	1.17337	0.620672	1.89048	0.0586939	0.478881	tbp	TATA box binding protein
ENSDARG00000058285	1274.92	-0.848437	0.448948	-1.88983	0.0587803	0.478881	cpt1b	carnitine palmitoyltransferase 1B (muscle)
ENSDARG00000069735	72.8125	0.798283	0.422467	1.88957	0.0588151	0.478881	hbaa2	hemoglobin, alpha adult 2
ENSDARG00000078041	493.061	0.661351	0.349998	1.88959	0.0588133	0.478881	xpo1a	exportin 1 (CRM1 homolog, yeast) a
ENSDARG00000074734	101.449	0.497906	0.26366	1.88844	0.0589674	0.479039	msl1a	male-specific lethal 1 homolog a (Drosophila)
ENSDARG00000086911	52.7754	0.997161	0.528064	1.88833	0.0589812	0.479039	si:dkey-100n23.5	si:dkey-100n23.5
ENSDARG00000101616	244.129	-0.551564	0.292014	-1.88883	0.058915	0.479039	arfgap1	ADP-ribosylation factor GTPase activating protein 1
ENSDARG00000020841	66.2366	1.0376	0.54963	1.88782	0.0590503	0.479202	rbm7	RNA binding motif protein 7
ENSDARG00000006125	521.283	0.374619	0.198535	1.88692	0.0591715	0.479789	csnk1db	casein kinase 1, delta b
ENSDARG00000011000	284.407	1.0046	0.532766	1.88563	0.0593444	0.480395	gtf2a1	general transcription factor IIA, 1
ENSDARG00000099986	47.1959	0.997276	0.528854	1.88573	0.0593316	0.480395	si:ch211-207i20.2	si:ch211-207i20.2
ENSDARG00000103226	162.13	-0.975154	0.517279	-1.88516	0.0594083	0.480515	dhcr7	7-dehydrocholesterol reductase
ENSDARG00000071565	128.31	-0.572616	0.30401	-1.88354	0.059627	0.481311	hnf4g	hepatocyte nuclear factor 4, gamma
ENSDARG00000078133	341.658	0.552492	0.293357	1.88334	0.0596541	0.481311	kdm2ab	lysine (K)-specific demethylase 2Ab
ENSDARG00000099865	585.689	0.940432	0.499335	1.88337	0.0596504	0.481311	hnrnpabb	heterogeneous nuclear ribonucleoprotein A/Bb
ENSDARG00000002031	71.9111	1.20872	0.64208	1.88251	0.0597671	0.481469	tox4a	TOX high mobility group box family member 4 a
ENSDARG00000039830	50.1943	0.772352	0.410444	1.88175	0.0598703	0.481469	gng5	guanine nucleotide binding protein (G protein), gamma 5
ENSDARG00000058202	76.8311	-0.546778	0.290565	-1.88178	0.0598664	0.481469	pex16	peroxisomal biogenesis factor 16
ENSDARG00000061124	665.976	-0.66721	0.354556	-1.88182	0.0598602	0.481469	srpra	SRP receptor subunit alpha
ENSDARG00000005699	135.275	1.03763	0.55295	1.87653	0.0605824	0.48233	ddx19	DEAD/H (Asp-Glu-Ala-Asp/His) box polypeptide 19 (DBP5 homolog, yeast)
ENSDARG00000035601	243.357	-0.889145	0.473666	-1.87716	0.0604968	0.48233	dao.3	D-amino-acid oxidase, tandem duplicate 3
ENSDARG00000040131	339.984	0.549476	0.292348	1.87952	0.060173	0.48233	zfyve26	zinc finger, FYVE domain containing 26
ENSDARG00000040966	82.5205	0.592812	0.31538	1.87968	0.0601523	0.48233	zgc:113149	zgc:113149
ENSDARG00000051925	181.352	-0.888865	0.472801	-1.88	0.0601082	0.48233	cyb5r2	cytochrome b5 reductase 2
ENSDARG00000052462	425.602	-1.18684	0.632851	-1.87538	0.0607403	0.48233	pisd	phosphatidylserine decarboxylase
ENSDARG00000052734	1253.85	-3.1503	1.67763	-1.87782	0.0604054	0.48233	hmgcra	3-hydroxy-3-methylglutaryl-CoA reductase a
ENSDARG00000054087	371.042	0.874892	0.466062	1.8772	0.0604907	0.48233	irs1	insulin receptor substrate 1
ENSDARG00000056184	76.8833	0.98345	0.523974	1.87691	0.0605309	0.48233	dvl2	dishevelled segment polarity protein 2
ENSDARG00000058365	790.833	-0.555181	0.296016	-1.87551	0.0607226	0.48233	hspb8	heat shock protein b8
ENSDARG00000067850	307.873	0.919152	0.490162	1.8752	0.0607652	0.48233	jund	JunD proto-oncogene, AP-1 transcription factor subunit
ENSDARG00000074238	231.132	0.613724	0.326607	1.87909	0.060232	0.48233	brpf3b	bromodomain and PHD finger containing, 3b
ENSDARG00000075559	322.459	0.549374	0.292663	1.87716	0.0604967	0.48233	ppm1g	protein phosphatase, Mg2+/Mn2+ dependent, 1G
ENSDARG00000075687	134.176	0.723718	0.38538	1.87793	0.0603905	0.48233	anapc1	anaphase promoting complex subunit 1
ENSDARG00000078222	161.284	-0.614403	0.326945	-1.87923	0.0602134	0.48233	aatka	apoptosis-associated tyrosine kinase a
ENSDARG00000116712	333.494	-0.538607	0.287161	-1.87563	0.0607064	0.48233	wu:fb16f03	wu:fb16f03
ENSDARG00000059738	102.56	-0.965919	0.51521	-1.87481	0.0608194	0.482369	ptprsa	protein tyrosine phosphatase, receptor type, s, a
ENSDARG00000004954	148.26	-0.619343	0.330671	-1.87299	0.0610699	0.48321	grna	granulin a
ENSDARG00000014239	67.7718	0.63997	0.341753	1.87261	0.0611227	0.48321	esyt1b	extended synaptotagmin-like protein 1b
ENSDARG00000054362	693.174	-0.532123	0.284136	-1.87278	0.0610994	0.48321	ccdc47	coiled-coil domain containing 47
ENSDARG00000056075	460.44	-0.515231	0.27504	-1.8733	0.0610276	0.48321	rca2.1	regulator of complement activation group 2 gene 1
ENSDARG00000018953	72.6705	0.689956	0.368533	1.87217	0.0611835	0.4833	gclm	glutamate-cysteine ligase, modifier subunit
ENSDARG00000040584	51.0194	-0.728948	0.38962	-1.87092	0.0613563	0.484275	eef1akmt1	EEF1A lysine methyltransferase 1
ENSDARG00000056331	46.3504	-0.67144	0.359086	-1.86986	0.0615036	0.485046	ahcyl1	adenosylhomocysteinase-like 1
ENSDARG00000101495	147.801	-0.540347	0.289059	-1.86934	0.0615761	0.485228	ugt5b2	UDP glucuronosyltransferase 5 family, polypeptide B2
ENSDARG00000104574	43.471	0.889513	0.476182	1.86801	0.0617607	0.486291	pcsk6	proprotein convertase subtilisin/kexin type 6
ENSDARG00000055510	324.544	0.735335	0.393918	1.86672	0.0619407	0.487316	ypel3	yippee-like 3
ENSDARG00000004851	55.1082	0.991348	0.531617	1.86478	0.0622125	0.487497	hinfp	histone H4 transcription factor
ENSDARG00000021806	182.038	0.661892	0.354805	1.86551	0.0621104	0.487497	zfp36l2	zinc finger protein 36, C3H type-like 2
ENSDARG00000037116	121.415	-0.538307	0.288641	-1.86497	0.0621855	0.487497	cxcl12a	chemokine (C-X-C motif) ligand 12a (stromal cell-derived factor 1)
ENSDARG00000076729	122.076	0.627351	0.336243	1.86576	0.0620743	0.487497	myo9aa	myosin IXAa
ENSDARG00000105713	47.4851	0.630225	0.337954	1.86483	0.0622058	0.487497	si:ch73-266f23.4	si:ch73-266f23.4
ENSDARG00000035420	105.984	-0.714955	0.383731	-1.86317	0.0624387	0.488847	ophn1	oligophrenin 1
ENSDARG00000059406	115.019	0.444353	0.238535	1.86284	0.0624846	0.488847	raf1b	Raf-1 proto-oncogene, serine/threonine kinase b
ENSDARG00000007465	92.4817	2.17918	1.17025	1.86214	0.0625829	0.489226	tdrd1	tudor domain containing 1
ENSDARG00000062080	150.353	0.805998	0.433129	1.86087	0.0627624	0.489847	shc2	SHC (Src homology 2 domain containing) transforming protein 2
ENSDARG00000087238	52.4496	0.983089	0.528279	1.86093	0.0627544	0.489847	si:ch211-161h7.4	si:ch211-161h7.4
ENSDARG00000053656	326.069	-0.49166	0.26429	-1.8603	0.0628424	0.490081	lypla2	lysophospholipase II
ENSDARG00000052271	298.972	-0.603394	0.32444	-1.8598	0.0629138	0.490247	slc22a18	solute carrier family 22, member 18
ENSDARG00000093253	36.418	-0.87993	0.473752	-1.85736	0.0632592	0.492547	si:dkey-229d2.4	si:dkey-229d2.4
ENSDARG00000018178	88.0447	-1.05206	0.566702	-1.85645	0.0633889	0.492881	pgm2	phosphoglucomutase 2
ENSDARG00000023495	63.9978	-0.60727	0.327229	-1.8558	0.0634825	0.492881	ift74	intraflagellar transport 74
ENSDARG00000051888	114.626	0.727972	0.392253	1.85587	0.0634716	0.492881	ist1	increased sodium tolerance 1 homolog (yeast)
ENSDARG00000058221	94.4984	0.630263	0.339706	1.85532	0.0635505	0.492881	ugcg	UDP-glucose ceramide glucosyltransferase
ENSDARG00000098103	217.15	0.773131	0.416715	1.8553	0.0635538	0.492881	tefb	thyrotrophic embryonic factor b
ENSDARG00000056550	172.952	-0.388123	0.209246	-1.85486	0.063616	0.492974	tango2	transport and golgi organization 2 homolog (Drosophila)
ENSDARG00000078797	55.2198	0.87242	0.470596	1.85386	0.0637589	0.493691	dennd3a	DENN/MADD domain containing 3a
ENSDARG00000070470	130.062	0.70826	0.382581	1.85127	0.0641309	0.494616	sh3rf1	SH3 domain containing ring finger 1
ENSDARG00000091247	69.7388	-0.571685	0.308583	-1.85261	0.0639382	0.494616	fars2	phenylalanyl-tRNA synthetase 2, mitochondrial
ENSDARG00000095515	39.1165	-0.625269	0.337742	-1.85132	0.0641235	0.494616	entr1	endosome associated trafficking regulator 1
ENSDARG00000099528	136.936	0.485446	0.262193	1.85148	0.0641	0.494616	dus3l	dihydrouridine synthase 3-like (S. cerevisiae)
ENSDARG00000104701	63.7288	-0.62844	0.339392	-1.85167	0.0640736	0.494616	map7d1b	MAP7 domain containing 1b
ENSDARG00000058128	107.973	0.749721	0.405277	1.8499	0.0643282	0.495747	msna	moesin a
ENSDARG00000043185	97.6546	1.07018	0.57926	1.8475	0.0646745	0.498025	mllt1a	MLLT1, super elongation complex subunit a
ENSDARG00000006624	95.7797	1.02696	0.556897	1.84407	0.0651727	0.500359	ppp2r2ab	protein phosphatase 2, regulatory subunit B, alpha b
ENSDARG00000019160	82.3694	0.641937	0.347972	1.84479	0.0650678	0.500359	sh3bp5la	SH3-binding domain protein 5-like, a
ENSDARG00000054533	456.083	-0.37705	0.204512	-1.84366	0.0652331	0.500359	araf	A-Raf proto-oncogene, serine/threonine kinase
ENSDARG00000068876	83.2881	-1.26142	0.683832	-1.84463	0.0650914	0.500359	zgc:153031	zgc:153031
ENSDARG00000104647	120.541	-0.601392	0.32619	-1.84368	0.0652293	0.500359	surf4	surfeit gene 4
ENSDARG00000002912	142.371	0.699808	0.380067	1.84128	0.065581	0.502283	adipor1a	adiponectin receptor 1a
ENSDARG00000099679	107.688	0.881539	0.478775	1.84124	0.0655866	0.502283	tent2	terminal nucleotidyltransferase 2
ENSDARG00000045835	155.95	-1.0462	0.568453	-1.84044	0.0657034	0.502785	si:dkey-14d8.6	si:dkey-14d8.6
ENSDARG00000030830	117.145	0.532596	0.289551	1.83939	0.0658585	0.503579	cmtr1	cap methyltransferase 1
ENSDARG00000028894	54.7174	0.780512	0.424714	1.83773	0.0661016	0.504649	mrgbp	MRG/MORF4L binding protein
ENSDARG00000091539	66.0728	-0.517987	0.281811	-1.83806	0.0660528	0.504649	NA	NA
ENSDARG00000017010	73.4334	1.11575	0.60727	1.83732	0.0661628	0.504723	scamp2l	secretory carrier membrane protein 2, like
ENSDARG00000007181	93.241	0.540144	0.294141	1.83634	0.0663067	0.505387	nadk2	NAD kinase 2, mitochondrial
ENSDARG00000070132	103.185	0.687358	0.374372	1.83603	0.066353	0.505387	aste1a	asteroid homolog 1a
ENSDARG00000006494	127.167	0.52348	0.285471	1.83374	0.0666921	0.506788	asb7	ankyrin repeat and SOCS box containing 7
ENSDARG00000086856	122.855	1.84655	1.00687	1.83395	0.0666609	0.506788	stk35	serine/threonine kinase 35
ENSDARG00000091136	1286.6	-0.594097	0.323958	-1.83387	0.0666732	0.506788	zgc:174259	zgc:174259
ENSDARG00000075673	534.054	0.343631	0.187514	1.83256	0.0668675	0.507726	arhgap21b	Rho GTPase activating protein 21b
ENSDARG00000002591	58.8576	1.01881	0.556216	1.83167	0.0670002	0.508015	ruvbl1	RuvB-like AAA ATPase 1
ENSDARG00000045658	98.8243	-0.562751	0.307273	-1.83144	0.0670351	0.508015	msrb3	methionine sulfoxide reductase B3
ENSDARG00000060767	461.138	0.381026	0.208067	1.83126	0.067061	0.508015	smg7	SMG7 nonsense mediated mRNA decay factor
ENSDARG00000004415	195.23	-0.488338	0.267586	-1.82498	0.0680047	0.508223	tcf7l2	transcription factor 7 like 2
ENSDARG00000005823	64.4326	0.816831	0.447613	1.82486	0.0680225	0.508223	slc39a10	solute carrier family 39 (zinc transporter), member 10
ENSDARG00000006389	302.312	0.623901	0.341325	1.82788	0.0675682	0.508223	smad2	SMAD family member 2
ENSDARG00000010381	265.83	0.385899	0.21081	1.83055	0.0671674	0.508223	rnf2	ring finger protein 2
ENSDARG00000012718	117.965	2.34092	1.28026	1.82847	0.0674797	0.508223	wee2	WEE1 homolog 2 (S. pombe)
ENSDARG00000031020	144.031	0.516361	0.282641	1.82691	0.0677126	0.508223	pip4k2ca	phosphatidylinositol-5-phosphate 4-kinase, type II, gamma a
ENSDARG00000040815	1624.85	-0.932649	0.509866	-1.8292	0.0673689	0.508223	tsku	tsukushi small leucine rich proteoglycan homolog (Xenopus laevis)
ENSDARG00000045680	440.312	0.420676	0.2304	1.82585	0.0678724	0.508223	tnpo3	transportin 3
ENSDARG00000056376	74.34	2.34254	1.28033	1.82963	0.0673046	0.508223	ankrd37	ankyrin repeat domain 37
ENSDARG00000061854	190.055	-0.413346	0.226285	-1.82666	0.0677503	0.508223	lman2	lectin, mannose-binding 2
ENSDARG00000070824	139.773	-0.503687	0.275414	-1.82884	0.0674238	0.508223	ndufb5	NADH:ubiquinone oxidoreductase subunit B5
ENSDARG00000076439	449.747	0.451835	0.247513	1.8255	0.0679253	0.508223	ppp4cb	protein phosphatase 4, catalytic subunit b
ENSDARG00000077741	92.1402	2.68454	1.4674	1.82945	0.0673316	0.508223	LOC110440097	uncharacterized LOC110440097
ENSDARG00000089303	61.7286	1.13781	0.623159	1.82587	0.0678692	0.508223	wu:fa25f02	wu:fa25f02
ENSDARG00000098919	67.0476	0.951872	0.520526	1.82867	0.0674484	0.508223	smarcc1b	SWI/SNF related, matrix associated, actin dependent regulator of chromatin, subfamily c, member 1b
ENSDARG00000102338	65.3883	0.651458	0.356874	1.82546	0.0679322	0.508223	ptar1	protein prenyltransferase alpha subunit repeat containing 1
ENSDARG00000103403	351.341	-0.540216	0.295961	-1.8253	0.0679562	0.508223	sar1b	secretion associated, Ras related GTPase 1B
ENSDARG00000105102	151.491	0.887828	0.486092	1.82646	0.0677806	0.508223	crsp7	cofactor required for Sp1 transcriptional activation, subunit 7
ENSDARG00000039459	2695.21	-0.68476	0.375371	-1.82423	0.068118	0.508549	qsox1	quiescin Q6 sulfhydryl oxidase 1
ENSDARG00000000189	80.5038	0.625238	0.34361	1.81962	0.0688174	0.509406	sema6e	sema domain, transmembrane domain (TM), and cytoplasmic domain, (semaphorin) 6E
ENSDARG00000004078	1850.69	-0.73056	0.40222	-1.81632	0.0693217	0.509406	acsl4a	acyl-CoA synthetase long chain family member 4a
ENSDARG00000007271	81.4026	0.894888	0.491808	1.81959	0.0688218	0.509406	mynn	myoneurin
ENSDARG00000007818	51.5875	1.06916	0.588848	1.81569	0.0694184	0.509406	palm1b	paralemmin 1b
ENSDARG00000011371	242.307	-0.696369	0.382642	-1.8199	0.0687745	0.509406	zgc:64106	zgc:64106
ENSDARG00000012577	428.986	0.466113	0.256649	1.81615	0.0693476	0.509406	waca	WW domain containing adaptor with coiled-coil a
ENSDARG00000016519	65.1781	0.813979	0.448185	1.81617	0.0693445	0.509406	ctdnep1a	CTD nuclear envelope phosphatase 1a
ENSDARG00000017798	255.27	0.753943	0.413574	1.82299	0.0683044	0.509406	bcor	BCL6 corepressor
ENSDARG00000018312	114.243	0.953117	0.525196	1.81478	0.0695571	0.509406	rell1	RELT like 1
ENSDARG00000018319	530.708	-0.499321	0.274644	-1.81807	0.0690538	0.509406	arglu1b	arginine and glutamate rich 1b
ENSDARG00000021827	72.189	0.841129	0.461595	1.82222	0.068421	0.509406	katna1	katanin p60 (ATPase containing) subunit A 1
ENSDARG00000023152	48.1179	0.710035	0.390896	1.81643	0.0693049	0.509406	wdr73	WD repeat domain 73
ENSDARG00000031709	317.139	-0.560925	0.308483	-1.81833	0.0690132	0.509406	mllt1b	MLLT1, super elongation complex subunit b
ENSDARG00000037099	453.364	2.06397	1.13302	1.82166	0.0685062	0.509406	irs2a	insulin receptor substrate 2a
ENSDARG00000045660	123.578	0.577981	0.31797	1.81772	0.0691071	0.509406	hic1l	hypermethylated in cancer 1 like
ENSDARG00000054578	284.835	0.387705	0.213548	1.81554	0.0694406	0.509406	arl6ip1	ADP-ribosylation factor-like 6 interacting protein 1
ENSDARG00000056741	71.4848	1.0425	0.574192	1.81559	0.0694334	0.509406	senp3b	SUMO specific peptidase 3b
ENSDARG00000061413	149.682	0.497257	0.273556	1.81775	0.0691022	0.509406	sec23ip	SEC23 interacting protein
ENSDARG00000062485	107.016	0.988719	0.543927	1.81774	0.0691036	0.509406	dock11	dedicator of cytokinesis 11
ENSDARG00000062765	238.911	0.755944	0.416589	1.8146	0.069585	0.509406	nsd3	nuclear receptor binding SET domain protein 3
ENSDARG00000070873	41.9066	-0.696114	0.383511	-1.81511	0.0695071	0.509406	ccl25b	chemokine (C-C motif) ligand 25b
ENSDARG00000075281	87.8123	0.548225	0.301698	1.81713	0.0691969	0.509406	tbc1d30	TBC1 domain family, member 30
ENSDARG00000078770	298.97	-0.824961	0.454177	-1.81639	0.0693113	0.509406	si:ch73-21k16.5	si:ch73-21k16.5
ENSDARG00000091967	48.4476	1.15259	0.634708	1.81593	0.069381	0.509406	si:ch73-376l24.6	si:ch73-376l24.6
ENSDARG00000103462	114.295	-0.539498	0.297014	-1.8164	0.0693083	0.509406	dvl3	dishevelled segment polarity protein 3
ENSDARG00000104393	211.019	-0.442158	0.242807	-1.82102	0.0686033	0.509406	npr2	natriuretic peptide receptor 2
ENSDARG00000000666	623.254	-0.580688	0.320223	-1.81339	0.069772	0.509632	creg2	cellular repressor of E1A-stimulated genes 2
ENSDARG00000005108	194.168	0.95299	0.52552	1.81342	0.0697667	0.509632	oclna	occludin a
ENSDARG00000071691	416.304	-0.442658	0.244016	-1.81405	0.0696699	0.509632	uqcrc2b	ubiquinol-cytochrome c reductase core protein 2b
ENSDARG00000101277	145.436	-0.420182	0.23201	-1.81105	0.0701326	0.511503	znf207b	zinc finger protein 207, b
ENSDARG00000105352	95.14	2.00867	1.10896	1.8113	0.0700939	0.511503	LOC794549	histone H4
ENSDARG00000038290	136.497	0.622848	0.344088	1.81014	0.0702734	0.512149	thoc5	THO complex 5
ENSDARG00000099280	489.584	-0.485929	0.268512	-1.80971	0.0703407	0.512258	utp20	UTP20 small subunit (SSU) processome component
ENSDARG00000091131	157.876	0.407113	0.225046	1.80902	0.0704484	0.512281	cry1bb	cryptochrome circadian regulator 1bb
ENSDARG00000095912	131.573	0.526998	0.291279	1.80925	0.0704118	0.512281	si:dkey-229b18.3	si:dkey-229b18.3
ENSDARG00000100296	163.042	0.694282	0.383912	1.80844	0.0705379	0.512551	pja2	praja ring finger ubiquitin ligase 2
ENSDARG00000053884	695.019	0.428955	0.237253	1.80801	0.0706047	0.512656	med13a	mediator complex subunit 13a
ENSDARG00000077013	181.032	0.681086	0.376834	1.80739	0.0707013	0.512977	znf280d	zinc finger protein 280D
ENSDARG00000055548	110.441	0.905508	0.502085	1.8035	0.0713103	0.515867	npat	nuclear protein, ataxia-telangiectasia locus
ENSDARG00000060926	58.3237	0.912251	0.505771	1.80368	0.0712811	0.515867	rnf19b	ring finger protein 19B
ENSDARG00000101883	50.2177	-0.757842	0.420177	-1.80363	0.0712899	0.515867	zgc:172128	zgc:172128
ENSDARG00000103554	183.921	0.94037	0.521262	1.80402	0.0712275	0.515867	notch1a	notch 1a
ENSDARG00000043635	49.587	-0.717152	0.397744	-1.80305	0.0713809	0.515997	cmc2	C-x(9)-C motif containing 2
ENSDARG00000032532	160.164	-0.554196	0.307477	-1.8024	0.0714832	0.516356	arpp19a	cAMP-regulated phosphoprotein 19a
ENSDARG00000015349	130.089	-1.07544	0.597114	-1.80106	0.0716929	0.516727	mfge8a	milk fat globule-EGF factor 8 protein a
ENSDARG00000035821	465.23	0.604946	0.335878	1.80109	0.0716888	0.516727	si:ch211-173p18.3	si:ch211-173p18.3
ENSDARG00000094043	91.8493	0.607516	0.337267	1.80129	0.0716574	0.516727	LOC108179110	transcription termination factor 1-like
ENSDARG00000045411	622.32	-0.514676	0.285835	-1.80061	0.0717648	0.516865	acad11	acyl-CoA dehydrogenase family, member 11
ENSDARG00000013928	81.4155	0.678165	0.376819	1.79971	0.0719067	0.517107	plekhb2	pleckstrin homology domain containing, family B (evectins) member 2
ENSDARG00000017986	2230.15	-0.500561	0.278111	-1.79986	0.071883	0.517107	vps13d	vacuolar protein sorting 13 homolog D (S. cerevisiae)
ENSDARG00000076487	1114.72	-0.593844	0.330053	-1.79924	0.0719807	0.517107	haao	3-hydroxyanthranilate 3,4-dioxygenase
ENSDARG00000079725	155.669	-0.657461	0.365447	-1.79906	0.0720095	0.517107	dhx9	DEAH (Asp-Glu-Ala-His) box helicase 9
ENSDARG00000087749	369.566	0.362202	0.201563	1.79697	0.0723403	0.519101	ccser2a	coiled-coil serine-rich protein 2a
ENSDARG00000003938	119.015	1.1255	0.626657	1.79604	0.0724885	0.51913	rpa1	replication protein A1
ENSDARG00000005544	54.0845	0.686855	0.382864	1.79399	0.0728143	0.51913	btbd3a	BTB (POZ) domain containing 3a
ENSDARG00000029479	234.281	-0.558477	0.311321	-1.79389	0.07283	0.51913	zgc:86609	zgc:86609
ENSDARG00000030490	158.954	0.43512	0.242587	1.79367	0.0728664	0.51913	sptb	spectrin, beta, erythrocytic
ENSDARG00000030782	63.5025	-0.582728	0.324822	-1.79399	0.0728143	0.51913	exoc3l2b	exocyst complex component 3-like 2b
ENSDARG00000054451	86.0564	-0.59923	0.334073	-1.79371	0.0728598	0.51913	loxl1	lysyl oxidase-like 1
ENSDARG00000061737	274.348	0.678539	0.37805	1.79484	0.0726794	0.51913	ece1	endothelin converting enzyme 1
ENSDARG00000063924	24368.1	-0.475983	0.265376	-1.79362	0.0728744	0.51913	CYTB	cytochrome b
ENSDARG00000087099	43.4511	-0.67764	0.377537	-1.7949	0.0726701	0.51913	si:ch73-106k19.5	si:ch73-106k19.5
ENSDARG00000117297	43.703	-0.610463	0.340072	-1.7951	0.0726379	0.51913	NA	NA
ENSDARG00000018241	55.1609	0.536027	0.299009	1.79268	0.0730243	0.519821	mfap1	microfibril associated protein 1
ENSDARG00000016350	101.79	0.903623	0.504405	1.79146	0.0732191	0.520719	cap1	CAP, adenylate cyclase-associated protein 1 (yeast)
ENSDARG00000078195	48.3549	-0.648256	0.361906	-1.79123	0.0732568	0.520719	fhit	fragile histidine triad gene
ENSDARG00000103046	439.632	0.46803	0.2614	1.79048	0.0733773	0.521197	rest	RE1-silencing transcription factor
ENSDARG00000026540	123.736	0.577946	0.322996	1.78933	0.0735613	0.522126	ppp4r2a	protein phosphatase 4, regulatory subunit 2a
ENSDARG00000002877	356.393	0.338691	0.189338	1.78882	0.0736445	0.522337	reps1	RALBP1 associated Eps domain containing 1
ENSDARG00000099583	280.879	-0.522567	0.292205	-1.78836	0.0737186	0.522484	NA	NA
ENSDARG00000013279	56.3873	0.593817	0.332241	1.78731	0.0738878	0.523072	znf76	zinc finger protein 76
ENSDARG00000061268	284.015	0.369442	0.206718	1.78718	0.0739083	0.523072	ago2	argonaute RISC catalytic component 2
ENSDARG00000063911	9281.25	-0.546714	0.306006	-1.78661	0.0740005	0.523347	ATP6	ATP synthase 6
ENSDARG00000035993	119.097	1.22758	0.687441	1.78572	0.0741443	0.523985	sumo3b	small ubiquitin-like modifier 3b
ENSDARG00000034693	122.428	0.486783	0.272676	1.78521	0.0742276	0.524176	mysm1	Myb-like, SWIRM and MPN domains 1
ENSDARG00000061450	228.505	0.554366	0.310592	1.78487	0.0742831	0.524176	tesk2	testis associated actin remodelling kinase 2
ENSDARG00000076950	58.5296	0.699267	0.391914	1.78424	0.0743854	0.524176	kel	Kell metallo-endopeptidase (Kell blood group)
ENSDARG00000093606	218.159	0.520972	0.291943	1.7845	0.0743425	0.524176	si:dkey-159f12.2	si:dkey-159f12.2
ENSDARG00000026183	77.4684	-0.514658	0.288527	-1.78374	0.0744654	0.524363	polr2eb	polymerase (RNA) II (DNA directed) polypeptide E, b
ENSDARG00000021372	2032.58	1.00306	0.56265	1.78275	0.0746275	0.525127	tob1b	transducer of ERBB2, 1b
ENSDARG00000011845	111.451	-0.610833	0.343356	-1.77901	0.0752385	0.528834	chn2	chimerin 2
ENSDARG00000070775	656.528	-0.676119	0.380085	-1.77886	0.0752623	0.528834	cyp2x9	cytochrome P450, family 2, subfamily X, polypeptide 9
ENSDARG00000007955	1503.46	-0.545831	0.307177	-1.77693	0.0755803	0.530302	iars	isoleucyl-tRNA synthetase
ENSDARG00000009031	125.925	1.82776	1.02917	1.77594	0.075742	0.530302	NA	NA
ENSDARG00000055659	44.9345	0.821778	0.462556	1.7766	0.0756339	0.530302	gpr161	G protein-coupled receptor 161
ENSDARG00000057414	395.704	-0.410409	0.231091	-1.77596	0.0757389	0.530302	phb	prohibitin
ENSDARG00000068992	26598.1	-0.533923	0.300639	-1.77596	0.0757394	0.530302	hspa8	heat shock protein 8
ENSDARG00000013207	149.076	-0.544003	0.306489	-1.77495	0.0759058	0.53069	zeb1b	zinc finger E-box binding homeobox 1b
ENSDARG00000054501	65.9934	0.557892	0.314285	1.77512	0.0758788	0.53069	stambpa	STAM binding protein a
ENSDARG00000002339	57.8554	0.754828	0.425444	1.77421	0.0760277	0.531164	sgf29	SAGA complex associated factor 29
ENSDARG00000053992	84.6841	0.836275	0.472283	1.77071	0.0766094	0.534659	sfi1	SFI1 centrin binding protein
ENSDARG00000103590	83.3863	-1.22706	0.693045	-1.77054	0.0766373	0.534659	cyp2aa6	cytochrome P450, family 2, subfamily AA, polypeptide 6
ENSDARG00000060298	190.607	1.12969	0.638181	1.77017	0.0766988	0.534708	nin	ninein (GSK3B interacting protein)
ENSDARG00000017121	337.235	-0.435685	0.246261	-1.7692	0.0768605	0.535243	mafba	v-maf avian musculoaponeurotic fibrosarcoma oncogene homolog Ba
ENSDARG00000026548	1009.76	-0.554914	0.313678	-1.76905	0.0768848	0.535243	cyp2u1	cytochrome P450, family 2, subfamily U, polypeptide 1
ENSDARG00000017602	287.497	0.86084	0.487058	1.76743	0.0771565	0.536753	ccng2	cyclin G2
ENSDARG00000009693	192.079	1.66376	0.942006	1.76619	0.0773639	0.536792	llgl1	lethal giant larvae homolog 1 (Drosophila)
ENSDARG00000043287	84.7878	0.562641	0.318612	1.76592	0.0774099	0.536792	atg101	autophagy related 101
ENSDARG00000074017	89.002	0.706903	0.40034	1.76576	0.0774362	0.536792	usp31	ubiquitin specific peptidase 31
ENSDARG00000093157	102.492	-0.516315	0.292342	-1.76613	0.0773737	0.536792	LOC572225	zinc finger protein 501
ENSDARG00000110346	82.8099	0.552623	0.31293	1.76596	0.0774021	0.536792	NA	NA
ENSDARG00000015922	127.539	1.77433	1.00569	1.76428	0.0776845	0.537009	stk17al	serine/threonine kinase 17a like
ENSDARG00000031770	121.935	0.698183	0.395742	1.76424	0.0776924	0.537009	kat7b	K(lysine) acetyltransferase 7b
ENSDARG00000051851	59.4961	0.696189	0.394719	1.76376	0.0777725	0.537009	ctu2	cytosolic thiouridylase subunit 2 homolog (S. pombe)
ENSDARG00000057707	53.1455	1.03738	0.587798	1.76486	0.0775873	0.537009	zgc:66443	zgc:66443
ENSDARG00000063417	554.525	0.673456	0.381731	1.76421	0.0776961	0.537009	erf	Ets2 repressor factor
ENSDARG00000088741	98.0307	0.941394	0.533786	1.76362	0.0777964	0.537009	LOC100537860	ash1 (absent, small, or homeotic)-like (Drosophila) pseudogene
ENSDARG00000089966	124.507	2.38008	1.3498	1.76328	0.0778533	0.537023	si:zfos-1505d6.3	si:zfos-1505d6.3
ENSDARG00000074572	259.308	0.49174	0.278991	1.76257	0.0779738	0.537476	zgc:56304	zgc:56304
ENSDARG00000020693	286.112	0.615615	0.349385	1.762	0.0780696	0.537758	sesn1	sestrin 1
ENSDARG00000022466	128.19	1.2146	0.689591	1.76134	0.0781813	0.538149	clcn5b	chloride channel, voltage-sensitive 5b
ENSDARG00000086405	51.5201	-0.621309	0.352891	-1.76063	0.0783017	0.538599	mterf2	mitochondrial transcription termination factor 2
ENSDARG00000060445	45.4133	0.67122	0.381313	1.76028	0.0783598	0.53862	elp6	elongator acetyltransferase complex subunit 6
ENSDARG00000010098	457.557	-0.53161	0.302386	-1.75805	0.078739	0.53899	pank1b	pantothenate kinase 1b
ENSDARG00000021739	130.192	0.701974	0.399253	1.75822	0.0787103	0.53899	klhl24a	kelch-like family member 24a
ENSDARG00000022129	615.345	0.544956	0.309954	1.75819	0.078716	0.53899	rbm4.3	RNA binding motif protein 4.3
ENSDARG00000027689	90.1798	1.83376	1.04315	1.7579	0.0787645	0.53899	pold1	polymerase (DNA directed), delta 1, catalytic subunit
ENSDARG00000029911	219.683	0.576989	0.328453	1.75669	0.078971	0.53899	casc3	casc3, exon junction complex subunit
ENSDARG00000033307	639.724	-0.531014	0.3019	-1.7589	0.0785937	0.53899	igf2b	insulin-like growth factor 2b
ENSDARG00000036721	61.2891	-0.627729	0.357218	-1.75727	0.0788711	0.53899	tomm40l	translocase of outer mitochondrial membrane 40 homolog, like
ENSDARG00000043562	59.6511	-0.559527	0.318433	-1.75712	0.0788966	0.53899	zgc:65997	zgc:65997
ENSDARG00000060586	106.28	0.53808	0.306261	1.75693	0.0789299	0.53899	ctdspl2b	CTD (carboxy-terminal domain, RNA polymerase II, polypeptide A) small phosphatase like 2b
ENSDARG00000096851	62.6965	0.649863	0.369995	1.75641	0.0790188	0.53899	NA	NA
ENSDARG00000100114	164.853	0.479501	0.272502	1.75963	0.0784713	0.53899	sf3a3	splicing factor 3a, subunit 3
ENSDARG00000059906	541.34	0.662249	0.377133	1.75601	0.0790869	0.539079	sdc4	syndecan 4
ENSDARG00000097863	91.0863	-0.517302	0.294702	-1.75534	0.0792015	0.539484	si:dkeyp-84f3.9	si:dkeyp-84f3.9
ENSDARG00000006040	136.304	-0.435983	0.248581	-1.75389	0.0794492	0.539671	cyp20a1	cytochrome P450, family 20, subfamily A, polypeptide 1
ENSDARG00000009436	73.4771	0.659132	0.375627	1.75475	0.0793021	0.539671	ubxn7	UBX domain protein 7
ENSDARG00000015228	50.042	0.655215	0.373542	1.75406	0.0794208	0.539671	ero1a	endoplasmic reticulum oxidoreductase alpha
ENSDARG00000060054	357.448	0.504583	0.287602	1.75445	0.0793536	0.539671	epc1b	enhancer of polycomb homolog 1 (Drosophila) b
ENSDARG00000037318	551.085	-0.577953	0.329646	-1.75325	0.0795586	0.540039	ddost	dolichyl-diphosphooligosaccharide--protein glycosyltransferase subunit (non-catalytic)
ENSDARG00000045749	216.265	0.45349	0.258764	1.75252	0.0796843	0.540144	ppfibp1a	PTPRF interacting protein, binding protein 1a (liprin beta 1)
ENSDARG00000074424	365.449	-0.410181	0.234025	-1.75272	0.0796501	0.540144	ibtk	inhibitor of Bruton agammaglobulinemia tyrosine kinase
ENSDARG00000008542	94.4983	0.49222	0.280935	1.75207	0.079761	0.540152	yod1	YOD1 deubiquitinase
ENSDARG00000100072	316.238	0.576976	0.329348	1.75187	0.0797958	0.540152	mgrn1a	mahogunin, ring finger 1a
ENSDARG00000054632	70.1874	-0.57547	0.32857	-1.75144	0.0798706	0.540285	fli1a	Fli-1 proto-oncogene, ETS transcription factor a
ENSDARG00000036164	139.254	-0.601588	0.343758	-1.75003	0.0801129	0.540803	cars	cysteinyl-tRNA synthetase
ENSDARG00000055283	120.297	0.904818	0.517012	1.75009	0.0801027	0.540803	id2a	inhibitor of DNA binding 2a
ENSDARG00000062983	136.47	0.549338	0.313893	1.75008	0.0801047	0.540803	fbxo18	F-box DNA helicase 1
ENSDARG00000040803	69.1083	0.746546	0.426886	1.74882	0.0803225	0.541359	lactb	lactamase, beta
ENSDARG00000045900	74.8937	0.657964	0.376284	1.74858	0.0803629	0.541359	agbl5	ATP/GTP binding protein-like 5
ENSDARG00000098821	189.872	0.728452	0.416668	1.74828	0.0804162	0.541359	LOC110439320	SEC14-like protein 1
ENSDARG00000101126	54.2532	0.950202	0.543426	1.74854	0.0803705	0.541359	atad5b	ATPase family, AAA domain containing 5b
ENSDARG00000078355	262.412	0.49241	0.281817	1.74727	0.0805909	0.542162	zc3h4	zinc finger CCCH-type containing 4
ENSDARG00000002632	440.943	-0.449879	0.258559	-1.73995	0.0818684	0.54464	anxa11b	annexin A11b
ENSDARG00000009131	54.0647	-0.718672	0.412597	-1.74182	0.0815393	0.54464	slc10a4	solute carrier family 10, member 4
ENSDARG00000019636	60.9387	1.03691	0.595832	1.74027	0.0818114	0.54464	yif1a	Yip1 interacting factor homolog A (S. cerevisiae)
ENSDARG00000020647	146.752	0.430803	0.247541	1.74033	0.0818013	0.54464	trpc4apb	transient receptor potential cation channel, subfamily C, member 4 associated protein b
ENSDARG00000026185	75.7737	0.574648	0.330127	1.74068	0.0817389	0.54464	yju2	YJU2 splicing factor homolog
ENSDARG00000030765	308.059	-0.506269	0.290321	-1.74382	0.0811897	0.54464	hadh	hydroxyacyl-CoA dehydrogenase
ENSDARG00000037238	181.211	0.766998	0.439831	1.74385	0.0811857	0.54464	smad5	SMAD family member 5
ENSDARG00000040779	73.831	0.979525	0.562858	1.74027	0.0818117	0.54464	med16	mediator complex subunit 16
ENSDARG00000042956	109.73	-0.617075	0.354619	-1.74011	0.0818402	0.54464	cyp2ad6	cytochrome P450, family 2, subfamily AD, polypeptide 6
ENSDARG00000044949	121.623	0.523931	0.300792	1.74184	0.0815367	0.54464	rnf8	ring finger protein 8, E3 ubiquitin protein ligase
ENSDARG00000056923	70.7228	0.891388	0.512307	1.73995	0.0818678	0.54464	dbr1	debranching RNA lariats 1
ENSDARG00000070822	462.523	0.862056	0.494781	1.7423	0.081456	0.54464	cnp	2',3'-cyclic nucleotide 3' phosphodiesterase
ENSDARG00000098387	194.364	-0.431312	0.247911	-1.73978	0.0818971	0.54464	tmem176l.3a	transmembrane protein 176l.3a
ENSDARG00000098777	302.829	0.827096	0.475161	1.74067	0.081742	0.54464	aim1l	crystallin beta-gamma domain containing 1, like
ENSDARG00000103399	117.033	0.669887	0.384289	1.74318	0.0813013	0.54464	zgc:63569	zgc:63569
ENSDARG00000104031	44.5503	-0.575684	0.330902	-1.73974	0.0819045	0.54464	mrpl33	mitochondrial ribosomal protein L33
ENSDARG00000109820	52.8436	0.528941	0.303956	1.74019	0.0818258	0.54464	npas3	neuronal PAS domain protein 3
ENSDARG00000001890	863.98	-0.445403	0.2562	-1.7385	0.0821231	0.544652	stt3b	STT3B, subunit of the oligosaccharyltransferase complex (catalytic)
ENSDARG00000045930	141.899	0.82071	0.472078	1.7385	0.0821222	0.544652	rbpms2a	RNA binding protein, mRNA processing factor 2a
ENSDARG00000076544	105.265	-0.514493	0.295946	-1.73847	0.0821288	0.544652	aldh5a1	aldehyde dehydrogenase 5 family, member A1 (succinate-semialdehyde dehydrogenase)
ENSDARG00000098359	78.7418	0.626884	0.360558	1.73865	0.0820967	0.544652	il17rd	interleukin 17 receptor D
ENSDARG00000004141	147.119	-0.776722	0.446974	-1.73774	0.0822573	0.545104	zgc:92630	zgc:92630
ENSDARG00000044062	84.6484	0.632852	0.364308	1.73713	0.0823638	0.545104	ctbp2a	C-terminal binding protein 2a
ENSDARG00000079850	110.342	-0.523287	0.301195	-1.73737	0.0823215	0.545104	dchs1b	dachsous cadherin-related 1b
ENSDARG00000062054	654.608	-0.603403	0.347459	-1.73662	0.0824551	0.545339	cpt1ab	carnitine palmitoyltransferase 1Ab (liver)
ENSDARG00000037556	187.085	0.693862	0.399814	1.73546	0.0826592	0.546229	st3gal5	ST3 beta-galactoside alpha-2,3-sialyltransferase 5
ENSDARG00000070122	218.855	0.504913	0.291131	1.73431	0.0828623	0.546229	stk11ip	serine/threonine kinase 11 interacting protein
ENSDARG00000092181	78.2963	0.73039	0.421044	1.73471	0.0827915	0.546229	mpp5b	membrane protein, palmitoylated 5b (MAGUK p55 subfamily member 5)
ENSDARG00000096428	137.561	0.614169	0.354024	1.73482	0.0827724	0.546229	si:dkey-217d24.6	si:dkey-217d24.6
ENSDARG00000101652	95.9692	1.97271	1.13748	1.73428	0.0828685	0.546229	haus6	HAUS augmin-like complex, subunit 6
ENSDARG00000012234	102.408	0.68026	0.392905	1.73136	0.0833881	0.548179	psme3	proteasome activator subunit 3
ENSDARG00000014003	150.145	0.94348	0.544862	1.73159	0.0833461	0.548179	stard8	StAR-related lipid transfer (START) domain containing 8
ENSDARG00000070085	62.8375	0.614356	0.354779	1.73166	0.083334	0.548179	mettl6	methyltransferase like 6
ENSDARG00000101710	537.523	0.506202	0.29226	1.73203	0.0832689	0.548179	arid1aa	AT rich interactive domain 1Aa (SWI-like)
ENSDARG00000037158	190.507	1.84169	1.06398	1.73094	0.083462	0.548297	rcc1	regulator of chromosome condensation 1
ENSDARG00000018968	89.2544	1.01356	0.586258	1.72886	0.0838339	0.548437	acvr1ba	activin A receptor type 1Ba
ENSDARG00000021154	539.288	-0.487293	0.281885	-1.72869	0.0838639	0.548437	zgc:92040	zgc:92040
ENSDARG00000067713	131.637	0.837255	0.484056	1.72967	0.0836899	0.548437	snx18a	sorting nexin 18a
ENSDARG00000086740	2225.65	-0.536112	0.310085	-1.72892	0.0838233	0.548437	phyh	phytanoyl-CoA 2-hydroxylase
ENSDARG00000098272	713.169	0.402885	0.233066	1.72863	0.0838753	0.548437	nipbla	nipped-B homolog a (Drosophila)
ENSDARG00000100854	290.789	0.560012	0.323683	1.73013	0.0836078	0.548437	ago4	argonaute RISC catalytic component 4
ENSDARG00000112858	57.4014	0.89194	0.515687	1.72961	0.0836992	0.548437	NA	NA
ENSDARG00000061864	135.059	0.599695	0.34699	1.72828	0.0839385	0.548484	hdlbpb	high density lipoprotein binding protein b
ENSDARG00000013022	44.9682	-0.847464	0.49056	-1.72754	0.08407	0.548634	LOC103908669	uncharacterized LOC103908669
ENSDARG00000098612	167.818	-0.652373	0.377634	-1.72752	0.0840735	0.548634	chrm2a	cholinergic receptor, muscarinic 2a
ENSDARG00000014646	799.744	-0.568235	0.329051	-1.72689	0.0841873	0.548742	aoc2	amine oxidase, copper containing 2
ENSDARG00000037555	51.0618	-0.891474	0.516349	-1.7265	0.0842581	0.548742	atoh8	atonal bHLH transcription factor 8
ENSDARG00000038258	845.7	-0.541484	0.313632	-1.7265	0.0842581	0.548742	NA	NA
ENSDARG00000110654	160.217	0.439141	0.254447	1.72586	0.0843724	0.549121	wdr21	WD repeat domain 21
ENSDARG00000057114	75.8135	0.955375	0.553702	1.72543	0.0844497	0.54926	hpf1	histone PARylation factor 1
ENSDARG00000015863	117.867	0.531543	0.308596	1.72245	0.0849873	0.551072	socs6b	suppressor of cytokine signaling 6b
ENSDARG00000040698	100.757	-0.540325	0.313729	-1.72227	0.085021	0.551072	plekha8	pleckstrin homology domain containing, family A (phosphoinositide binding specific) member 8
ENSDARG00000054867	62.2577	-0.56307	0.326776	-1.72311	0.0848694	0.551072	hibch	3-hydroxyisobutyryl-CoA hydrolase
ENSDARG00000055300	92.276	0.973551	0.565065	1.7229	0.0849065	0.551072	atxn7l2a	ataxin 7-like 2a
ENSDARG00000089828	51.0903	0.650053	0.377242	1.72317	0.0848575	0.551072	si:rp71-19m20.1	si:rp71-19m20.1
ENSDARG00000091092	53.1804	0.933247	0.541949	1.72202	0.0850659	0.551072	zcchc10	zinc finger, CCHC domain containing 10
ENSDARG00000017320	240.358	0.489998	0.284859	1.72014	0.0854072	0.551083	f11r.1	F11 receptor, tandem duplicate 1
ENSDARG00000031845	583.904	-0.919502	0.534628	-1.71989	0.0854525	0.551083	mboat2a	membrane bound O-acyltransferase domain containing 2a
ENSDARG00000036956	337.831	0.849	0.493616	1.71996	0.0854396	0.551083	asxl1	ASXL transcriptional regulator 1
ENSDARG00000041137	197.574	-0.45816	0.266285	-1.72056	0.0853304	0.551083	dhrs13a.3	dehydrogenase/reductase (SDR family) member 13a, duplicate 3
ENSDARG00000069208	97.087	-0.599688	0.348413	-1.7212	0.085215	0.551083	stx7l	syntaxin 7-like
ENSDARG00000086985	54.9588	-0.578442	0.336335	-1.71984	0.0854615	0.551083	klc4	kinesin light chain 4
ENSDARG00000091869	95.1938	0.730641	0.42473	1.72025	0.0853877	0.551083	zgc:162958	zgc:162958
ENSDARG00000093420	36.4039	0.696777	0.405251	1.71937	0.0855469	0.551271	creb1b	cAMP responsive element binding protein 1b
ENSDARG00000102056	207.078	-0.392921	0.228597	-1.71884	0.0856442	0.551535	svild	supervillin d
ENSDARG00000038785	411.947	0.76061	0.4428	1.71773	0.085846	0.551865	abcf2a	ATP-binding cassette, sub-family F (GCN20), member 2a
ENSDARG00000052374	120.953	0.494196	0.287696	1.71777	0.0858377	0.551865	faf2	Fas associated factor family member 2
ENSDARG00000055563	117.619	1.09941	0.640072	1.71763	0.0858645	0.551865	drosha	drosha ribonuclease III
ENSDARG00000101239	939.411	-0.459453	0.26759	-1.717	0.0859785	0.552235	hsd17b4	hydroxysteroid (17-beta) dehydrogenase 4
ENSDARG00000012915	347.062	-0.451673	0.263247	-1.71578	0.0862027	0.553313	ech1	enoyl CoA hydratase 1, peroxisomal
ENSDARG00000056141	78.8303	0.584637	0.340861	1.71518	0.086313	0.553658	coq10b	coenzyme Q10B
ENSDARG00000070570	101.371	1.0483	0.611572	1.71411	0.0865078	0.554544	ppp4ca	protein phosphatase 4, catalytic subunit a
ENSDARG00000003383	101.058	0.500433	0.292533	1.71069	0.0871386	0.555008	asb8	ankyrin repeat and SOCS box containing 8
ENSDARG00000003829	348.503	0.465553	0.272413	1.709	0.0874512	0.555008	galnt2	UDP-N-acetyl-alpha-D-galactosamine:polypeptide N-acetylgalactosaminyltransferase 2
ENSDARG00000004930	214.549	-0.547171	0.32055	-1.70697	0.0878267	0.555008	lmo7a	LIM domain 7a
ENSDARG00000005606	141.856	0.893665	0.52303	1.70863	0.0875195	0.555008	paxip1	PAX interacting (with transcription-activation domain) protein 1
ENSDARG00000007129	199.695	-1.03073	0.602688	-1.71022	0.0872251	0.555008	slc6a16a	solute carrier family 6, member 16a
ENSDARG00000007217	171.322	-0.428414	0.250923	-1.70735	0.0877561	0.555008	wdr55	WD repeat domain 55
ENSDARG00000011521	248.805	-0.567941	0.331629	-1.71258	0.0867901	0.555008	upb1	ureidopropionase, beta
ENSDARG00000013542	809.573	-0.815469	0.476734	-1.71053	0.0871671	0.555008	lpgat1	lysophosphatidylglycerol acyltransferase 1
ENSDARG00000017261	63.9262	-0.876178	0.513089	-1.70765	0.0877009	0.555008	gdpd1	glycerophosphodiester phosphodiesterase domain containing 1
ENSDARG00000017388	83.1334	-0.583733	0.341729	-1.70817	0.0876042	0.555008	gstt1b	glutathione S-transferase theta 1b
ENSDARG00000022718	205.977	0.896234	0.523327	1.71257	0.0867917	0.555008	casp8ap2	caspase 8 associated protein 2
ENSDARG00000027744	224.468	-2.62217	1.53128	-1.71241	0.0868209	0.555008	gadd45ba	growth arrest and DNA-damage-inducible, beta a
ENSDARG00000034240	89.8325	0.646118	0.377627	1.711	0.087082	0.555008	capza1a	capping actin protein of muscle Z-line subunit alpha 1a
ENSDARG00000037872	393.172	0.53797	0.314804	1.7089	0.087469	0.555008	foxk1	forkhead box K1
ENSDARG00000042087	60.1956	0.813638	0.47615	1.70879	0.0874906	0.555008	dmap1	DNA methyltransferase 1 associated protein 1
ENSDARG00000053716	46.9543	1.04574	0.612229	1.70809	0.0876201	0.555008	zgc:153990	zgc:153990
ENSDARG00000062268	95.035	0.685747	0.400556	1.71199	0.0868986	0.555008	jarid2b	jumonji, AT rich interactive domain 2b
ENSDARG00000078888	110.734	0.960615	0.56099	1.71236	0.0868307	0.555008	iqgap1	IQ motif containing GTPase activating protein 1
ENSDARG00000079280	254.991	-0.424488	0.248645	-1.70721	0.0877835	0.555008	dhrsx	dehydrogenase/reductase (SDR family) X-linked
ENSDARG00000099449	201.865	0.496074	0.289922	1.71106	0.0870702	0.555008	NA	NA
ENSDARG00000103610	78.1016	0.726115	0.425155	1.70788	0.0876579	0.555008	actr8	ARP8 actin related protein 8 homolog
ENSDARG00000104517	168.043	-0.40819	0.238477	-1.71165	0.0869604	0.555008	uqcr10	ubiquinol-cytochrome c reductase, complex III subunit X
ENSDARG00000098639	215.762	0.654504	0.383502	1.70665	0.0878871	0.555031	pycr1b	pyrroline-5-carboxylate reductase 1b
ENSDARG00000079788	204.263	0.525177	0.307789	1.70629	0.0879535	0.555093	fam171a1	family with sequence similarity 171, member A1
ENSDARG00000007691	214.705	0.402063	0.235998	1.70367	0.088442	0.55567	cul1b	cullin 1b
ENSDARG00000029331	77.1445	0.511985	0.300382	1.70445	0.0882978	0.55567	atxn7l3	ataxin 7-like 3
ENSDARG00000032319	102.549	-0.638669	0.374816	-1.70395	0.0883898	0.55567	mest	mesoderm specific transcript
ENSDARG00000036924	46.2988	-0.66323	0.389199	-1.70409	0.0883645	0.55567	tatdn1	TatD DNase domain containing 1
ENSDARG00000074779	147.702	0.599	0.351432	1.70445	0.0882963	0.55567	alms1	Alstrom syndrome protein 1
ENSDARG00000105687	83.9464	-0.844952	0.495535	-1.70513	0.0881697	0.55567	NA	NA
ENSDARG00000109517	250.312	1.01486	0.595263	1.70489	0.0882142	0.55567	NA	NA
ENSDARG00000060994	191.52	0.577669	0.339169	1.70319	0.0885332	0.555886	fbxw7	F-box and WD repeat domain containing 7
ENSDARG00000025808	67.4125	1.16719	0.685699	1.7022	0.0887187	0.556694	taf5l	TAF5-like RNA polymerase II, p300/CBP-associated factor (PCAF)-associated factor
ENSDARG00000012860	87.1287	1.78841	1.05096	1.7017	0.0888121	0.556924	tmprss4b	transmembrane serine protease 4b
ENSDARG00000084661	796.175	2.22657	1.30925	1.70065	0.0890091	0.557801	NA	NA
ENSDARG00000021539	75.9986	1.22293	0.71945	1.69982	0.0891648	0.558063	ephb2b	eph receptor B2b
ENSDARG00000042823	314.542	-0.559162	0.328898	-1.70011	0.0891109	0.558063	spcs2	signal peptidase complex subunit 2
ENSDARG00000021896	508.532	0.577837	0.340304	1.69801	0.0895067	0.558133	asap3	ArfGAP with SH3 domain, ankyrin repeat and PH domain 3
ENSDARG00000038577	156.625	-0.522699	0.307665	-1.69892	0.0893339	0.558133	cox6c	cytochrome c oxidase subunit 6C
ENSDARG00000040717	154.483	0.769374	0.453007	1.69837	0.0894381	0.558133	macc1	MET transcriptional regulator MACC1
ENSDARG00000045484	80.6254	-0.588362	0.346339	-1.6988	0.0893562	0.558133	dcp1b	decapping mRNA 1B
ENSDARG00000062971	121.819	-0.53146	0.313002	-1.69795	0.0895178	0.558133	sdhaf2	succinate dehydrogenase complex assembly factor 2
ENSDARG00000074979	1421.55	-0.638166	0.37554	-1.69933	0.0892572	0.558133	larp4ab	La ribonucleoprotein domain family, member 4Ab
ENSDARG00000102668	50.9393	-1.13025	0.66585	-1.69745	0.0896122	0.558366	slc16a5b	solute carrier family 16 (monocarboxylate transporter), member 5b
ENSDARG00000061439	277.031	-0.672835	0.396506	-1.69691	0.0897135	0.558642	ugt5c3	UDP glucuronosyltransferase 5 family, polypeptide C3
ENSDARG00000100419	383.665	0.341787	0.201471	1.69646	0.0897985	0.558816	ints1	integrator complex subunit 1
ENSDARG00000021120	148.609	0.887517	0.524079	1.69348	0.0903642	0.558844	ndc1	NDC1 transmembrane nucleoporin
ENSDARG00000031562	50.296	0.533878	0.31532	1.69313	0.0904306	0.558844	tada2a	transcriptional adaptor 2A
ENSDARG00000042128	81.0202	-0.657802	0.388032	-1.69523	0.090032	0.558844	pacsin1b	protein kinase C and casein kinase substrate in neurons 1b
ENSDARG00000061459	278.447	0.558312	0.329647	1.69367	0.0903286	0.558844	si:dkey-253i9.4	si:dkey-253i9.4
ENSDARG00000061508	82.4572	0.765663	0.452157	1.69336	0.0903875	0.558844	tgfbrap1	transforming growth factor, beta receptor associated protein 1
ENSDARG00000062132	1232.24	-0.74129	0.437743	-1.69344	0.0903723	0.558844	cyp4v8	cytochrome P450, family 4, subfamily V, polypeptide 8
ENSDARG00000079020	81.7209	0.845973	0.499624	1.69322	0.0904138	0.558844	gcfc2	GC-rich sequence DNA-binding factor 2
ENSDARG00000092044	2862.2	-0.940851	0.555366	-1.69411	0.0902444	0.558844	si:dkey-22f5.9	si:dkey-22f5.9
ENSDARG00000096792	94.277	-0.686139	0.404748	-1.69522	0.0900329	0.558844	LOC103910262	uncharacterized LOC103910262
ENSDARG00000102195	245.314	0.760175	0.448314	1.69563	0.0899563	0.558844	zc3h7a	zinc finger CCCH-type containing 7A
ENSDARG00000111693	105.147	0.766049	0.452106	1.6944	0.090189	0.558844	NA	NA
ENSDARG00000022350	74.0734	0.952419	0.562934	1.69188	0.0906679	0.559957	nek1	NIMA-related kinase 1
ENSDARG00000002798	67.2816	0.557812	0.329998	1.69035	0.0909614	0.560297	cog8	component of oligomeric golgi complex 8
ENSDARG00000004687	620.298	-0.611732	0.36175	-1.69104	0.0908297	0.560297	acaa1	acetyl-CoA acyltransferase 1
ENSDARG00000018653	79.632	-0.880858	0.520952	-1.69086	0.0908635	0.560297	acot7	acyl-CoA thioesterase 7
ENSDARG00000045091	45.2879	0.571891	0.338346	1.69025	0.0909799	0.560297	mrpl10	mitochondrial ribosomal protein L10
ENSDARG00000060862	582.468	0.623355	0.368958	1.6895	0.0911234	0.560297	atxn1b	ataxin 1b
ENSDARG00000094380	1055.94	-0.460698	0.27268	-1.68952	0.0911207	0.560297	zzef1	zinc finger, ZZ-type with EF hand domain 1
ENSDARG00000098075	449.64	-0.415806	0.246111	-1.6895	0.091123	0.560297	sh3bgrl3	SH3 domain binding glutamate-rich protein like 3
ENSDARG00000020387	134.385	-0.401573	0.237872	-1.68819	0.0913754	0.560458	nipsnap3a	nipsnap homolog 3A (C. elegans)
ENSDARG00000057378	554.114	-0.535925	0.31742	-1.68838	0.091339	0.560458	selenou1a	selenoprotein U 1a
ENSDARG00000059474	303.715	0.346589	0.205254	1.68858	0.0912992	0.560458	mlxip	MLX interacting protein
ENSDARG00000076144	70.0233	-0.667445	0.395366	-1.68817	0.0913784	0.560458	si:ch211-74m13.3	si:ch211-74m13.3
ENSDARG00000016415	671.728	-0.617788	0.366255	-1.68677	0.0916477	0.56154	dhtkd1	dehydrogenase E1 and transketolase domain containing 1
ENSDARG00000054355	270.697	0.404893	0.240056	1.68666	0.0916695	0.56154	dcaf7	ddb1 and cul4 associated factor 7
ENSDARG00000101120	187.542	0.40883	0.242583	1.68532	0.0919271	0.562766	kif3b	kinesin family member 3B
ENSDARG00000010408	77.9825	0.662368	0.393298	1.68414	0.0921548	0.562822	igsf9b	immunoglobulin superfamily, member 9b
ENSDARG00000079949	243.422	0.587243	0.348656	1.6843	0.0921229	0.562822	supt16h	SPT16 homolog, facilitates chromatin remodeling subunit
ENSDARG00000088689	43.1323	-0.78533	0.466219	-1.68447	0.0920917	0.562822	si:ch211-201o1.1	si:ch211-201o1.1
ENSDARG00000099586	97.8533	-0.48857	0.290111	-1.68408	0.092166	0.562822	LOC100535654	gametocyte-specific factor 1-like
ENSDARG00000041340	88.8238	-0.477004	0.283305	-1.68371	0.092238	0.56291	mrpl51	mitochondrial ribosomal protein L51
ENSDARG00000011233	104.584	0.484034	0.288045	1.68041	0.0928772	0.563815	pcyt1aa	phosphate cytidylyltransferase 1, choline, alpha a
ENSDARG00000012369	195.843	1.65299	0.98394	1.67997	0.0929625	0.563815	rdh10b	retinol dehydrogenase 10b
ENSDARG00000030478	46.6831	-1.00705	0.599441	-1.67998	0.0929605	0.563815	zgc:66484	zgc:66484
ENSDARG00000036028	253.745	1.85972	1.10719	1.67968	0.0930194	0.563815	arrdc3b	arrestin domain containing 3b
ENSDARG00000041022	154.478	0.547571	0.325675	1.68134	0.0926965	0.563815	pdcd4b	programmed cell death 4b
ENSDARG00000056394	511.715	-0.568659	0.338509	-1.67989	0.0929782	0.563815	tom1l2	target of myb1 like 2 membrane trafficking protein
ENSDARG00000059455	68.8338	-0.503786	0.299772	-1.68057	0.0928472	0.563815	dqx1	DEAQ box RNA-dependent ATPase 1
ENSDARG00000071863	895.815	-0.521614	0.310241	-1.68132	0.0927015	0.563815	itgb1a	integrin, beta 1a
ENSDARG00000092578	952.286	-0.672738	0.400451	-1.67995	0.0929668	0.563815	si:ch211-222e20.4	si:ch211-222e20.4
ENSDARG00000092945	72.7462	0.496957	0.295756	1.6803	0.0928996	0.563815	si:ch211-250g4.3	si:ch211-250g4.3
ENSDARG00000102977	120.056	-0.414029	0.246383	-1.68043	0.0928731	0.563815	cant1b	calcium activated nucleotidase 1b
ENSDARG00000013946	726.184	0.941684	0.560763	1.67929	0.0930953	0.563926	ivns1abpb	influenza virus NS1A binding protein b
ENSDARG00000040492	1313.99	-0.425153	0.253402	-1.67778	0.0933895	0.563964	mthfd1b	methylenetetrahydrofolate dehydrogenase (NADP+ dependent) 1b
ENSDARG00000073673	88.9936	0.477057	0.284275	1.67815	0.0933172	0.563964	NA	NA
ENSDARG00000088308	41.0562	-0.55169	0.328791	-1.67793	0.0933603	0.563964	notchl	notch homolog, like
ENSDARG00000091215	125.356	0.914366	0.544949	1.67789	0.0933683	0.563964	rpz2	rapunzel 2
ENSDARG00000099743	54.9324	0.828138	0.493272	1.67887	0.0931776	0.563964	zgc:113019	zgc:113019
ENSDARG00000009208	88.8248	1.11911	0.66767	1.67614	0.0937107	0.565157	prkcda	protein kinase C, delta a
ENSDARG00000021573	376.684	-0.82392	0.491614	-1.67595	0.0937482	0.565157	slc16a7	solute carrier family 16, member 7 (monocarboxylic acid transporter 2)
ENSDARG00000029133	115.141	0.816065	0.487037	1.67557	0.0938218	0.565157	tubgcp3	tubulin, gamma complex associated protein 3
ENSDARG00000056481	243.932	0.578804	0.345481	1.67536	0.0938646	0.565157	vat1	vesicle amine transport 1
ENSDARG00000057741	368.624	-0.608758	0.363417	-1.67509	0.0939157	0.565157	nr1h4	nuclear receptor subfamily 1, group H, member 4
ENSDARG00000100248	4630.55	-0.653523	0.390162	-1.67501	0.0939332	0.565157	c1r	complement component 1, r subcomponent
ENSDARG00000044943	451.588	0.358141	0.21392	1.67418	0.0940949	0.565678	npepps	aminopeptidase puromycin sensitive
ENSDARG00000102305	57.3261	-0.536322	0.320388	-1.67398	0.0941353	0.565678	svbp	small vasohibin binding protein
ENSDARG00000021987	613.607	-0.337653	0.201825	-1.673	0.0943279	0.566047	plecb	plectin b
ENSDARG00000034862	952.393	-0.570827	0.341216	-1.67292	0.0943433	0.566047	f7	coagulation factor VII
ENSDARG00000099298	61.4292	0.583159	0.348616	1.67278	0.09437	0.566047	xrcc5	X-ray repair complementing defective repair in Chinese hamster cells 5
ENSDARG00000018266	86.2444	-0.633441	0.379008	-1.67131	0.0946599	0.567091	mthfd1a	methylenetetrahydrofolate dehydrogenase (NADP+ dependent) 1a, methenyltetrahydrofolate cyclohydrolase, formyltetrahydrofolate synthetase
ENSDARG00000056226	647.062	-0.551938	0.330202	-1.67152	0.0946193	0.567091	creb3l3a	cAMP responsive element binding protein 3-like 3a
ENSDARG00000021389	71.1923	0.831794	0.497779	1.67101	0.0947194	0.567101	jag2b	jagged 2b
ENSDARG00000062573	110.643	0.725213	0.434217	1.67016	0.0948873	0.567759	znrf3	zinc and ring finger 3
ENSDARG00000009252	59.6714	-1.00382	0.602019	-1.66741	0.0954323	0.569446	napepld	N-acyl phosphatidylethanolamine phospholipase D
ENSDARG00000013472	82.3362	0.560139	0.335865	1.66775	0.0953655	0.569446	nedd1	neural precursor cell expressed, developmentally down-regulated 1
ENSDARG00000055809	1.99896e+06	-0.550383	0.330166	-1.66699	0.0955166	0.569446	vtg2	vitellogenin 2
ENSDARG00000056167	154.937	-0.508952	0.305237	-1.6674	0.0954344	0.569446	hspe1	heat shock 10 protein 1
ENSDARG00000061048	297.79	0.319651	0.191754	1.66698	0.0955181	0.569446	ranbp9	RAN binding protein 9
ENSDARG00000089428	148.824	0.479138	0.287389	1.66721	0.0954723	0.569446	rab12	RAB12, member RAS oncogene family
ENSDARG00000016866	225.614	-0.380726	0.228694	-1.66478	0.0959561	0.569714	fam102ab	family with sequence similarity 102, member Ab
ENSDARG00000031632	45.5656	-0.550494	0.330376	-1.66626	0.095661	0.569714	chst10	carbohydrate sulfotransferase 10
ENSDARG00000042892	137.391	0.494863	0.29719	1.66514	0.0958844	0.569714	paip1	poly(A) binding protein interacting protein 1
ENSDARG00000086416	50.7241	0.653856	0.392556	1.66564	0.0957852	0.569714	med11	mediator complex subunit 11
ENSDARG00000092155	5077.8	-0.629666	0.378094	-1.66537	0.0958388	0.569714	apoc2	apolipoprotein C-II
ENSDARG00000094709	203.541	0.428044	0.256944	1.66591	0.0957321	0.569714	arl8	ADP-ribosylation factor-like 8
ENSDARG00000098856	136.266	-0.670699	0.402892	-1.66471	0.0959702	0.569714	ryr2a	ryanodine receptor 2a (cardiac)
ENSDARG00000042469	83.2637	-0.467509	0.280905	-1.66429	0.0960535	0.569863	ndufa12	NADH:ubiquinone oxidoreductase subunit A12
ENSDARG00000005463	105.293	-0.413966	0.249043	-1.66223	0.0964669	0.569958	slc30a1a	solute carrier family 30 (zinc transporter), member 1a
ENSDARG00000006283	134.774	0.594251	0.357901	1.66038	0.0968389	0.569958	waslb	Wiskott-Aldrich syndrome-like b
ENSDARG00000009585	694.141	-0.460699	0.277299	-1.66138	0.0966377	0.569958	papola	poly(A) polymerase alpha
ENSDARG00000021113	1262.69	-0.53282	0.32061	-1.6619	0.0965336	0.569958	ptmaa	prothymosin alpha a
ENSDARG00000037199	49.2475	0.58438	0.351507	1.6625	0.0964128	0.569958	zgc:101851	zgc:101851
ENSDARG00000041665	163.815	0.526636	0.316534	1.66376	0.0961602	0.569958	mkrn1	makorin, ring finger protein, 1
ENSDARG00000076448	2726.31	-0.671918	0.404774	-1.65998	0.096918	0.569958	serpinf2a	serpin peptidase inhibitor, clade F (alpha-2 antiplasmin, pigment epithelium derived factor), member 2a
ENSDARG00000077326	149.641	-0.443294	0.267067	-1.65986	0.0969423	0.569958	slc45a4	solute carrier family 45, member 4
ENSDARG00000077330	921.393	-0.441093	0.265449	-1.66169	0.0965749	0.569958	sh3tc1	SH3 domain and tetratricopeptide repeats 1
ENSDARG00000079015	157.253	1.68646	1.01546	1.66079	0.0967561	0.569958	brca2	breast cancer 2, early onset
ENSDARG00000079369	135.161	-0.719604	0.433121	-1.66144	0.0966251	0.569958	si:ch211-212g7.6	si:ch211-212g7.6
ENSDARG00000087402	91.3719	0.759019	0.45691	1.6612	0.0966734	0.569958	tpm1	tropomyosin 1 (alpha)
ENSDARG00000094857	1059.48	-0.704567	0.423741	-1.66273	0.0963666	0.569958	dio2	iodothyronine deiodinase 2
ENSDARG00000100453	46.743	-0.621997	0.37429	-1.66181	0.0965517	0.569958	LOC103910015	polypeptide N-acetylgalactosaminyltransferase 10-like
ENSDARG00000104047	204.773	-0.351386	0.211612	-1.66052	0.09681	0.569958	si:ch211-262i1.3	si:ch211-262i1.3
ENSDARG00000037397	84.685	0.978671	0.590094	1.6585	0.0972166	0.570138	ssrp1a	structure specific recognition protein 1a
ENSDARG00000054423	84.7254	0.693979	0.418255	1.65922	0.097071	0.570138	slc7a6	solute carrier family 7 (amino acid transporter light chain, y+L system), member 6
ENSDARG00000057987	119.376	0.653698	0.394237	1.65814	0.0972899	0.570138	uba3	ubiquitin-like modifier activating enzyme 3
ENSDARG00000074544	185.5	0.851284	0.513392	1.65816	0.0972859	0.570138	znf1007	zinc finger protein 1007
ENSDARG00000091409	118.653	2.14882	1.29537	1.65884	0.0971484	0.570138	zp2.6	zona pellucida glycoprotein 2, tandem duplicate 6
ENSDARG00000099200	9808.37	-0.891313	0.537591	-1.65798	0.0973222	0.570138	zgc:123103	zgc:123103
ENSDARG00000022020	76.1026	0.691368	0.41737	1.65649	0.0976236	0.57138	focad	focadhesin
ENSDARG00000056258	281.346	0.699215	0.422142	1.65635	0.0976508	0.57138	cdc27	cell division cycle 27
ENSDARG00000010571	150.331	0.918835	0.55518	1.65502	0.09792	0.571512	ezh2	enhancer of zeste 2 polycomb repressive complex 2 subunit
ENSDARG00000017595	110.601	0.574991	0.347401	1.65512	0.0979	0.571512	ccdc6b	coiled-coil domain containing 6b
ENSDARG00000035823	227.659	0.608645	0.367649	1.65551	0.0978219	0.571512	zmym4	zinc finger, MYM-type 4
ENSDARG00000060921	183.982	-0.385432	0.232813	-1.65554	0.0978141	0.571512	pla2g6	phospholipase A2, group VI (cytosolic, calcium-independent)
ENSDARG00000094952	49.1988	-0.599625	0.362355	-1.6548	0.0979651	0.571512	si:ch211-74m13.3	si:ch211-74m13.3
ENSDARG00000034313	302.985	-0.474502	0.28691	-1.65384	0.0981606	0.572129	ppp5c	protein phosphatase 5, catalytic subunit
ENSDARG00000058728	96.3103	-0.519007	0.3139	-1.65342	0.0982462	0.572129	nudt2	nudix (nucleoside diphosphate linked moiety X)-type motif 2
ENSDARG00000076962	174.019	0.515899	0.311997	1.65354	0.0982211	0.572129	gdpd5b	glycerophosphodiester phosphodiesterase domain containing 5b
ENSDARG00000003615	345.319	-0.619822	0.375389	-1.65114	0.098709	0.572277	slc26a3.2	solute carrier family 26 (anion exchanger), member 3, tandem duplicate 2
ENSDARG00000021082	551.374	-0.748414	0.453353	-1.65084	0.0987713	0.572277	sec31a	SEC31 homolog A, COPII coat complex component
ENSDARG00000024219	292.44	0.510493	0.309168	1.65118	0.098701	0.572277	cdk5rap2	CDK5 regulatory subunit associated protein 2
ENSDARG00000025421	248.701	0.375546	0.227344	1.65189	0.0985579	0.572277	tdrd3	tudor domain containing 3
ENSDARG00000034060	159.718	0.533816	0.323051	1.65242	0.0984491	0.572277	elac2	elaC ribonuclease Z 2
ENSDARG00000075340	217.02	-0.441943	0.267415	-1.65265	0.0984024	0.572277	med1	mediator complex subunit 1
ENSDARG00000076920	142.441	0.544233	0.329533	1.65153	0.0986302	0.572277	si:ch211-269m15.3	si:ch211-269m15.3
ENSDARG00000097653	60.8642	-0.584771	0.353948	-1.65214	0.0985061	0.572277	si:dkey-23k10.3	si:dkey-23k10.3
ENSDARG00000099640	61.1356	0.883238	0.535065	1.65071	0.0987974	0.572277	eed	embryonic ectoderm development
ENSDARG00000037017	355.43	0.403456	0.24463	1.64925	0.0990963	0.573508	ube4b	ubiquitination factor E4B, UFD2 homolog (S. cerevisiae)
ENSDARG00000037476	73.7984	0.884518	0.536364	1.6491	0.099127	0.573508	sorbs3	sorbin and SH3 domain containing 3
ENSDARG00000073813	57.6477	-0.498791	0.302596	-1.64837	0.099276	0.574031	scly	selenocysteine lyase
ENSDARG00000016457	41.7003	-0.561364	0.341012	-1.64617	0.0997281	0.576227	irf9	interferon regulatory factor 9
ENSDARG00000042141	82.3121	-0.560805	0.340777	-1.64567	0.0998323	0.576227	myo6b	myosin VIb
ENSDARG00000045166	51.1556	-0.685868	0.416844	-1.64538	0.0998911	0.576227	bhlha15	basic helix-loop-helix family, member a15
ENSDARG00000100752	103.827	0.457715	0.278144	1.64561	0.0998448	0.576227	rab21	RAB21, member RAS oncogene family
ENSDARG00000055190	171.259	-0.442854	0.269349	-1.64416	0.100143	0.57734	slc17a5	solute carrier family 17 (acidic sugar transporter), member 5
ENSDARG00000016396	43.1396	-1.03626	0.630616	-1.64325	0.100332	0.577409	fam219aa	family with sequence similarity 219, member Aa
ENSDARG00000035663	251.351	-0.79614	0.484411	-1.64352	0.100275	0.577409	zgc:103438	zgc:103438
ENSDARG00000116378	40.9926	-0.665338	0.404873	-1.64332	0.100316	0.577409	ms4a17a.17	membrane-spanning 4-domains, subfamily A, member 17A.17
ENSDARG00000002184	94.5257	0.798437	0.486725	1.64043	0.100916	0.57874	igbp1	immunoglobulin (CD79A) binding protein 1
ENSDARG00000014292	78.0853	0.694613	0.423509	1.64014	0.100977	0.57874	med15	mediator complex subunit 15
ENSDARG00000035564	226.14	0.744949	0.45417	1.64024	0.100955	0.57874	dgcr8	DGCR8 microprocessor complex subunit
ENSDARG00000037884	63.6974	-0.543896	0.331459	-1.64092	0.100815	0.57874	rab30	RAB30, member RAS oncogene family
ENSDARG00000070786	167.892	0.520136	0.317075	1.64042	0.100918	0.57874	znf770	zinc finger protein 770
ENSDARG00000091187	49.7057	0.866005	0.527903	1.64046	0.100909	0.57874	uimc1	ubiquitin interaction motif containing 1
ENSDARG00000091678	66.5838	0.888502	0.541189	1.64176	0.10064	0.57874	ints12	integrator complex subunit 12
ENSDARG00000104693	909.117	-0.59233	0.361211	-1.63985	0.101037	0.578747	il6st	interleukin 6 signal transducer
ENSDARG00000007196	61.8858	0.833269	0.508529	1.63859	0.101299	0.579809	rae1	ribonucleic acid export 1
ENSDARG00000058325	75.2831	0.482279	0.294402	1.63817	0.101387	0.579809	casp8	caspase 8, apoptosis-related cysteine peptidase
ENSDARG00000075549	310.053	-0.43099	0.263103	-1.6381	0.1014	0.579809	cdh5	cadherin 5
ENSDARG00000089646	70.4637	0.606548	0.37035	1.63777	0.10147	0.579871	ctdspl3	CTD (carboxy-terminal domain, RNA polymerase II, polypeptide A) small phosphatase like 3
ENSDARG00000019103	410.227	0.471372	0.288095	1.63617	0.101804	0.58063	kdm4ab	lysine (K)-specific demethylase 4A, genome duplicate b
ENSDARG00000030781	192.181	-0.493088	0.301506	-1.63542	0.101962	0.58063	acads	acyl-CoA dehydrogenase short chain
ENSDARG00000032575	95.4469	0.817842	0.500028	1.63559	0.101925	0.58063	ywhaz	tyrosine 3-monooxygenase/tryptophan 5-monooxygenase activation protein, zeta polypeptide
ENSDARG00000036107	2466.24	2.20483	1.34798	1.63566	0.101911	0.58063	txnipa	thioredoxin interacting protein a
ENSDARG00000039363	123.242	0.486922	0.297701	1.63561	0.101922	0.58063	dnajb12a	DnaJ heat shock protein family (Hsp40) member B12a
ENSDARG00000054534	51.8871	-0.606923	0.371301	-1.63458	0.102136	0.58063	acot12	acyl-CoA thioesterase 12
ENSDARG00000061600	87.4871	0.55495	0.33945	1.63485	0.10208	0.58063	cemip2	cell migration inducing hyaluronidase 2
ENSDARG00000070800	89.1769	0.516066	0.315699	1.63468	0.102116	0.58063	slc52a2	solute carrier family 52 (riboflavin transporter), member 2
ENSDARG00000103511	128.281	0.482676	0.294942	1.63651	0.101733	0.58063	zfand2a	zinc finger, AN1-type domain 2A
ENSDARG00000090982	320.77	-0.321778	0.19695	-1.63381	0.1023	0.581222	slc44a1b	solute carrier family 44 (choline transporter), member 1b
ENSDARG00000021991	784.133	-0.416017	0.254734	-1.63315	0.102438	0.581334	erlin1	ER lipid raft associated 1
ENSDARG00000029439	76.6072	1.13217	0.6932	1.63325	0.102416	0.581334	atp2a2a	ATPase sarcoplasmic/endoplasmic reticulum Ca2+ transporting 2a
ENSDARG00000030289	260.473	0.886624	0.543217	1.63217	0.102643	0.581487	jag1a	jagged 1a
ENSDARG00000068291	124.688	-0.638359	0.391052	-1.63241	0.102592	0.581487	zgc:77041	zgc:77041
ENSDARG00000092870	111.54	-0.434123	0.265905	-1.63263	0.102548	0.581487	NA	NA
ENSDARG00000055530	306.304	-0.451652	0.276876	-1.63124	0.10284	0.581926	sertad2b	SERTA domain containing 2b
ENSDARG00000101072	429.787	0.335244	0.205513	1.63125	0.102837	0.581926	cnot6b	CCR4-NOT transcription complex, subunit 6b
ENSDARG00000036593	152.24	-0.423787	0.259946	-1.63029	0.10304	0.582118	kdm2ba	lysine (K)-specific demethylase 2Ba
ENSDARG00000044484	51.7797	0.746653	0.458004	1.63023	0.103052	0.582118	cdc23	CDC23 (cell division cycle 23, yeast, homolog)
ENSDARG00000075165	121.259	0.44028	0.270017	1.63057	0.102982	0.582118	zc3h6	zinc finger CCCH-type containing 6
ENSDARG00000044811	102.127	0.515927	0.316531	1.62994	0.103114	0.582132	cdk9	cyclin-dependent kinase 9 (CDC2-related kinase)
ENSDARG00000017617	72.2587	-0.673427	0.413419	-1.62892	0.10333	0.582346	alg6	asparagine-linked glycosylation 6 (alpha-1,3,-glucosyltransferase)
ENSDARG00000053152	92.8059	0.561371	0.344602	1.62904	0.103305	0.582346	pcmtd1	protein-L-isoaspartate (D-aspartate) O-methyltransferase domain containing 1
ENSDARG00000091320	42.3484	0.72275	0.443698	1.62892	0.10333	0.582346	nlrc6	NLR family CARD domain containing 6
ENSDARG00000019772	2537.49	-0.62736	0.385706	-1.62653	0.103838	0.583555	si:ch1073-280e3.1	si:ch1073-280e3.1
ENSDARG00000020964	56.4443	0.645666	0.39694	1.62661	0.10382	0.583555	thap12b	THAP domain containing 12b
ENSDARG00000060065	452.303	0.489214	0.300776	1.6265	0.103842	0.583555	ubap2b	ubiquitin associated protein 2b
ENSDARG00000063062	169.175	0.57848	0.355431	1.62754	0.103622	0.583555	ubn2a	ubinuclein 2a
ENSDARG00000078789	386.108	-0.388806	0.238966	-1.62703	0.103731	0.583555	tmem184c	transmembrane protein 184C
ENSDARG00000016065	276.598	-0.632107	0.388856	-1.62556	0.104044	0.583683	tlr3	toll-like receptor 3
ENSDARG00000020730	146.558	0.727775	0.447667	1.62571	0.104012	0.583683	smpd4	sphingomyelin phosphodiesterase 4
ENSDARG00000022413	72.4295	0.694957	0.427515	1.62557	0.104041	0.583683	ing5a	inhibitor of growth family, member 5a
ENSDARG00000043719	10453.4	-0.633822	0.390247	-1.62416	0.104343	0.585024	c3a.6	complement component c3a, duplicate 6
ENSDARG00000052379	118.38	0.776915	0.478661	1.6231	0.104568	0.585951	ccdc22	coiled-coil domain containing 22
ENSDARG00000030913	1097.39	-0.389314	0.240187	-1.62088	0.105044	0.588281	cluha	clustered mitochondria (cluA/CLU1) homolog a
ENSDARG00000069807	226.387	0.547392	0.338034	1.61934	0.105374	0.589458	zdhhc18a	zinc finger, DHHC-type containing 18a
ENSDARG00000101983	138.585	0.558417	0.344785	1.61961	0.105316	0.589458	pkn2	protein kinase N2
ENSDARG00000069745	61.2913	1.04639	0.64635	1.61892	0.105465	0.589629	slc35f2	solute carrier family 35, member F2
ENSDARG00000000588	80.8556	0.732156	0.452485	1.61808	0.105646	0.589757	grasp	GRP1 (general receptor for phosphoinositides 1)-associated scaffold protein
ENSDARG00000003144	199.818	-0.657027	0.406722	-1.61542	0.106219	0.589757	pxmp2	peroxisomal membrane protein 2
ENSDARG00000015575	538.951	-0.506776	0.313734	-1.6153	0.106245	0.589757	cyp3c1	cytochrome P450, family 3, subfamily c, polypeptide 1
ENSDARG00000017874	44.5907	-0.857033	0.530575	-1.61529	0.106248	0.589757	dnajc3b	DnaJ (Hsp40) homolog, subfamily C, member 3b
ENSDARG00000018890	105.142	0.721589	0.446627	1.61564	0.106172	0.589757	snrpa	small nuclear ribonucleoprotein polypeptide A
ENSDARG00000039579	63.4697	-0.911209	0.564175	-1.61512	0.106286	0.589757	cfd	complement factor D (adipsin)
ENSDARG00000039677	174.094	-0.370329	0.228957	-1.61746	0.105779	0.589757	dsc2l	desmocollin 2 like
ENSDARG00000054723	871.445	-0.635366	0.393082	-1.61637	0.106014	0.589757	si:ch211-242b18.1	si:ch211-242b18.1
ENSDARG00000058775	67.2358	-0.638493	0.394888	-1.61689	0.105901	0.589757	2020-10-02	organic cation transporter 2
ENSDARG00000074546	124.725	-0.604459	0.374138	-1.6156	0.10618	0.589757	si:ch211-213a13.9	si:ch211-213a13.9
ENSDARG00000075149	101.316	-0.531191	0.328654	-1.61626	0.106038	0.589757	nagpa	N-acetylglucosamine-1-phosphodiester alpha-N-acetylglucosaminidase
ENSDARG00000087636	117.553	-0.503765	0.311819	-1.61557	0.106188	0.589757	hmgn6	high mobility group nucleosome binding domain 6
ENSDARG00000102125	365.716	-0.419441	0.259227	-1.61804	0.105653	0.589757	LOC560461	IQ motif and SEC7 domain-containing protein 2
ENSDARG00000117496	39.6278	-0.610745	0.378192	-1.61491	0.106331	0.589757	NA	NA
ENSDARG00000016375	358.339	-0.36837	0.228283	-1.61365	0.106603	0.59042	asns	asparagine synthetase
ENSDARG00000099424	270.059	0.752836	0.46658	1.61352	0.106631	0.59042	lcat	lecithin-cholesterol acyltransferase
ENSDARG00000103902	70.3814	0.758714	0.470106	1.61392	0.106545	0.59042	nde1	nudE neurodevelopment protein 1
ENSDARG00000015474	228.139	0.473886	0.294187	1.61083	0.107216	0.592008	ppp2r5ea	protein phosphatase 2, regulatory subunit B', epsilon isoform a
ENSDARG00000024090	91.6257	-0.463494	0.287838	-1.61026	0.107341	0.592008	dnajc4	DnaJ (Hsp40) homolog, subfamily C, member 4
ENSDARG00000040432	45.0993	-0.495216	0.307431	-1.61082	0.107219	0.592008	klf2b	Kruppel-like factor 2b
ENSDARG00000052124	113.053	0.86918	0.539763	1.6103	0.107332	0.592008	accs	1-aminocyclopropane-1-carboxylate synthase homolog (Arabidopsis)(non-functional)
ENSDARG00000068438	224.553	-0.435818	0.270588	-1.61063	0.10726	0.592008	gucd1	guanylyl cyclase domain containing 1
ENSDARG00000070097	1184.35	-0.558538	0.34655	-1.61171	0.107025	0.592008	selenos	selenoprotein S
ENSDARG00000105408	168.116	-0.835744	0.518778	-1.61098	0.107183	0.592008	NA	NA
ENSDARG00000037810	376.848	-0.507011	0.315071	-1.6092	0.107574	0.592929	adtrp1	androgen dependent TFPI regulating protein 1
ENSDARG00000042112	597.191	-0.618329	0.384308	-1.60894	0.107629	0.592929	dio1	iodothyronine deiodinase 1
ENSDARG00000070394	937.37	-0.479027	0.297845	-1.60831	0.107768	0.593019	uroc1	urocanate hydratase 1
ENSDARG00000078802	357.43	0.332989	0.207049	1.60826	0.107779	0.593019	rnf111	ring finger protein 111
ENSDARG00000111526	58.7136	-0.853784	0.530948	-1.60804	0.107827	0.593019	LOC100536075	pseudokinase FAM20A-like
ENSDARG00000029307	54.594	0.695381	0.432534	1.60769	0.107903	0.593101	rmc1	regulator of MON1-CCZ1
ENSDARG00000100620	117.579	0.435326	0.270895	1.60699	0.108057	0.593614	taok2b	TAO kinase 2b
ENSDARG00000055383	107.227	0.581767	0.362324	1.60565	0.10835	0.59435	zgc:66160	zgc:66160
ENSDARG00000074184	56.8028	0.77826	0.484583	1.60604	0.108265	0.59435	arhgap32b	Rho GTPase activating protein 32b
ENSDARG00000075156	52.4316	0.748681	0.466308	1.60555	0.108373	0.59435	tbc1d4	TBC1 domain family, member 4
ENSDARG00000092154	97.2163	-0.514756	0.320763	-1.60479	0.108541	0.594605	tex264a	testis expressed 264a
ENSDARG00000104374	148.151	0.697739	0.434784	1.6048	0.108539	0.594605	smchd1	structural maintenance of chromosomes flexible hinge domain containing 1
ENSDARG00000056713	121.255	0.414943	0.258727	1.60379	0.108761	0.595482	pskh1	protein serine kinase H1
ENSDARG00000014582	198.481	0.404743	0.252642	1.60204	0.109147	0.596884	exoc3	exocyst complex component 3
ENSDARG00000045257	259.069	-0.429551	0.268152	-1.6019	0.109178	0.596884	decr2	2,4-dienoyl CoA reductase 2, peroxisomal
ENSDARG00000090767	54.4382	0.699484	0.436687	1.6018	0.1092	0.596884	si:ch211-136m16.8	si:ch211-136m16.8
ENSDARG00000078512	13692.1	-1.36774	0.854139	-1.6013	0.109309	0.597148	acaca	acetyl-CoA carboxylase alpha
ENSDARG00000021647	271.15	0.712448	0.445022	1.60093	0.109393	0.597271	gnai1	guanine nucleotide binding protein (G protein), alpha inhibiting activity polypeptide 1
ENSDARG00000006900	265.156	0.495483	0.309685	1.59996	0.109608	0.597804	impdh2	IMP (inosine 5'-monophosphate) dehydrogenase 2
ENSDARG00000008310	79.3413	0.578221	0.361625	1.59895	0.109831	0.597804	ip6k2a	inositol hexakisphosphate kinase 2a
ENSDARG00000009607	122.093	0.456969	0.285805	1.59888	0.109846	0.597804	ccnc	cyclin C
ENSDARG00000019917	132.438	-0.645848	0.404149	-1.59805	0.110033	0.597804	epb41l3b	erythrocyte membrane protein band 4.1-like 3b
ENSDARG00000021812	147.655	0.618379	0.386967	1.59801	0.11004	0.597804	cherp	calcium homeostasis endoplasmic reticulum protein
ENSDARG00000033012	564.819	0.698516	0.436615	1.59984	0.109633	0.597804	pcnt	pericentrin
ENSDARG00000062109	68.7223	0.771188	0.482218	1.59925	0.109764	0.597804	shdb	Src homology 2 domain containing transforming protein D, b
ENSDARG00000062362	107.159	-0.419331	0.262356	-1.59833	0.10997	0.597804	tpcn1	two pore segment channel 1
ENSDARG00000070964	1677.63	-0.439249	0.2748	-1.59843	0.109946	0.597804	si:rp71-15k1.1	si:rp71-15k1.1
ENSDARG00000034825	507.488	-0.369994	0.231589	-1.59763	0.110126	0.597938	uspl1	ubiquitin specific peptidase like 1
ENSDARG00000013711	287.866	-0.493072	0.308766	-1.59691	0.110285	0.59813	plin3	perilipin 3
ENSDARG00000041896	137.05	0.884378	0.553914	1.5966	0.110356	0.59813	dnajc5ga	DnaJ (Hsp40) homolog, subfamily C, member 5 gamma a
ENSDARG00000043531	235.485	1.85307	1.1608	1.59637	0.110405	0.59813	jun	Jun proto-oncogene, AP-1 transcription factor subunit
ENSDARG00000113323	146.768	0.71988	0.450913	1.59649	0.110379	0.59813	NA	NA
ENSDARG00000075194	67.919	0.734802	0.460471	1.59576	0.110542	0.598542	si:dkey-56e3.3	si:dkey-56e3.3
ENSDARG00000061057	65.1271	0.753382	0.472204	1.59546	0.11061	0.598578	cyhr1	cysteine/histidine-rich 1
ENSDARG00000038467	249.221	1.49949	0.94034	1.59463	0.110796	0.599253	igsf8	immunoglobulin superfamily, member 8
ENSDARG00000011890	70.2865	0.608262	0.381873	1.59284	0.111196	0.59957	cry4	cryptochrome circadian regulator 4
ENSDARG00000045676	413.589	-0.627197	0.393664	-1.59323	0.111109	0.59957	calua	calumenin a
ENSDARG00000063916	1120.45	-0.413522	0.259632	-1.59272	0.111222	0.59957	ND4L	NADH dehydrogenase subunit 4L
ENSDARG00000078497	186.013	0.570899	0.358301	1.59335	0.111081	0.59957	timeless	timeless circadian clock
ENSDARG00000090352	1533.3	-0.711608	0.446714	-1.59298	0.111164	0.59957	LOC101883708	uncharacterized LOC101883708
ENSDARG00000096962	71.8406	0.791003	0.496219	1.59406	0.110922	0.59957	LOC100150229	zinc finger and SCAN domain-containing protein 5B-like
ENSDARG00000014572	4763.31	-0.616888	0.387513	-1.59191	0.111404	0.600221	chpt1	choline phosphotransferase 1
ENSDARG00000013596	137.054	-0.423592	0.266203	-1.59124	0.111556	0.60071	brd1a	bromodomain containing 1a
ENSDARG00000009217	135.294	0.39149	0.246154	1.59043	0.111738	0.600907	tom1l2	target of myb1 like 2 membrane trafficking protein
ENSDARG00000052322	110.661	-0.628183	0.395013	-1.59028	0.111771	0.600907	tlr5b	toll-like receptor 5b
ENSDARG00000100553	282.16	0.330167	0.207618	1.59026	0.111777	0.600907	lsm14ab	LSM14A mRNA processing body assembly factor b
ENSDARG00000055314	117.073	0.956937	0.601954	1.58972	0.111899	0.601233	mcmbp	minichromosome maintenance complex binding protein
ENSDARG00000044809	637.053	-0.438088	0.275659	-1.58924	0.112006	0.601482	fpgs	folylpolyglutamate synthase
ENSDARG00000074623	106.045	0.67167	0.422742	1.58884	0.112096	0.601633	tbc1d31	TBC1 domain family, member 31
ENSDARG00000053792	123.659	0.800011	0.503925	1.58756	0.112386	0.602528	si:rp71-1g18.1	si:rp71-1g18.1
ENSDARG00000062060	83.9493	0.584584	0.36821	1.58764	0.112368	0.602528	gmeb1	glucocorticoid modulatory element binding protein 1
ENSDARG00000098825	281.906	-0.512822	0.3231	-1.58719	0.112469	0.602643	farsa	phenylalanyl-tRNA synthetase subunit alpha
ENSDARG00000007136	149.358	-0.458788	0.289121	-1.58684	0.112549	0.602745	sh3bp5lb	SH3-binding domain protein 5-like, b
ENSDARG00000020131	117.557	0.566275	0.357206	1.58529	0.1129	0.603371	fnbp1l	formin binding protein 1-like
ENSDARG00000039125	254.083	0.351619	0.22174	1.58572	0.112802	0.603371	map4k5	mitogen-activated protein kinase kinase kinase kinase 5
ENSDARG00000040910	404.837	0.385895	0.243431	1.58524	0.112913	0.603371	ildr1b	immunoglobulin-like domain containing receptor 1b
ENSDARG00000101009	199.807	0.694936	0.438317	1.58547	0.112861	0.603371	cited4b	Cbp/p300-interacting transactivator, with Glu/Asp-rich carboxy-terminal domain, 4b
ENSDARG00000042530	325.772	0.492739	0.311171	1.5835	0.113308	0.605154	nup205	nucleoporin 205
ENSDARG00000007198	67.8855	0.720238	0.455073	1.58269	0.113493	0.60557	mta1	metastasis associated 1
ENSDARG00000013161	130.318	0.60247	0.38068	1.58261	0.11351	0.60557	zgc:55558	zgc:55558
ENSDARG00000016231	74.9523	-0.450266	0.284731	-1.58137	0.113793	0.605603	bcap29	B cell receptor associated protein 29
ENSDARG00000038543	84.2762	0.594043	0.375748	1.58096	0.113886	0.605603	wdr48b	WD repeat domain 48b
ENSDARG00000067591	60.1235	-0.617599	0.39049	-1.5816	0.11374	0.605603	puraa	purine-rich element binding protein Aa
ENSDARG00000099675	636.1	0.354945	0.224448	1.58141	0.113785	0.605603	kdm4b	lysine (K)-specific demethylase 4B
ENSDARG00000104811	171.937	-0.42766	0.270506	-1.58096	0.113887	0.605603	cyp2aa2	y cytochrome P450, family 2, subfamily AA, polypeptide 2
ENSDARG00000105131	116.556	0.571477	0.361298	1.58174	0.11371	0.605603	cog1	component of oligomeric golgi complex 1
ENSDARG00000032876	148.267	-0.488248	0.308913	-1.58053	0.113984	0.605764	trit1	tRNA isopentenyltransferase 1
ENSDARG00000042213	78.7507	1.75044	1.10767	1.58029	0.114041	0.605764	LOC565175	uncharacterized LOC565175
ENSDARG00000040990	170.115	0.964042	0.610517	1.57906	0.114322	0.606109	usp37	ubiquitin specific peptidase 37
ENSDARG00000043559	64.9286	0.908387	0.575041	1.57969	0.114178	0.606109	gle1	GLE1 RNA export mediator homolog (yeast)
ENSDARG00000051912	1221.15	-0.545548	0.345468	-1.57916	0.1143	0.606109	NA	NA
ENSDARG00000092609	254.552	-0.466647	0.295547	-1.57893	0.114353	0.606109	aup1	AUP1, lipid droplet regulating VLDL assembly factor
ENSDARG00000037708	202.039	0.528794	0.335033	1.57834	0.114489	0.606171	exosc10	exosome component 10
ENSDARG00000052859	300.364	-0.492217	0.311855	-1.57835	0.114485	0.606171	chp1	calcineurin-like EF-hand protein 1
ENSDARG00000009484	202.726	0.50693	0.321271	1.57789	0.114591	0.606384	arf1	ADP-ribosylation factor 1
ENSDARG00000069266	161.217	-0.533567	0.338253	-1.57742	0.114698	0.606626	esrra	estrogen-related receptor alpha
ENSDARG00000001015	202.9	-0.448775	0.284806	-1.57572	0.11509	0.607084	znf384l	zinc finger protein 384 like
ENSDARG00000035515	58.3225	0.489718	0.310794	1.5757	0.115095	0.607084	tm2d2	TM2 domain containing 2
ENSDARG00000074849	275.253	0.637393	0.404316	1.57647	0.114917	0.607084	rac1a	Rac family small GTPase 1a
ENSDARG00000092071	332.43	-0.400213	0.253932	-1.57606	0.115011	0.607084	si:ch211-117n7.6	si:ch211-117n7.6
ENSDARG00000101557	264.761	1.57176	0.997387	1.57588	0.115054	0.607084	scarb1	scavenger receptor class B, member 1
ENSDARG00000033928	1234.04	-0.684797	0.434825	-1.57488	0.115284	0.607756	ndfip2	Nedd4 family interacting protein 2
ENSDARG00000020840	236.168	0.319792	0.203153	1.57414	0.115455	0.608329	mcrs1	microspherule protein 1
ENSDARG00000021147	67.9954	0.489545	0.3112	1.57309	0.115698	0.608487	nipal3	NIPA like domain containing 3
ENSDARG00000060987	71.0166	-0.657715	0.417945	-1.57369	0.115559	0.608487	zgc:154077	zgc:154077
ENSDARG00000089382	94.4547	-0.457903	0.291164	-1.57267	0.115796	0.608487	zgc:158463	zgc:158463
ENSDARG00000091847	99.3085	-0.754469	0.479686	-1.57284	0.115756	0.608487	LOC110437747	NACHT, LRR and PYD domains-containing protein 3-like
ENSDARG00000102433	83.2844	0.688287	0.437598	1.57287	0.115748	0.608487	sytl4	synaptotagmin-like 4
ENSDARG00000004017	80.7382	-0.765859	0.487211	-1.57193	0.115968	0.609065	spag1a	sperm associated antigen 1a
ENSDARG00000055481	180.435	0.471938	0.300331	1.57139	0.116092	0.609388	atf7b	activating transcription factor 7b
ENSDARG00000055158	883.385	-0.442807	0.282067	-1.56986	0.116447	0.610924	prox1a	prospero homeobox 1a
ENSDARG00000007216	760.263	-0.432635	0.276074	-1.5671	0.117091	0.612663	abce1	ATP-binding cassette, sub-family E (OABP), member 1
ENSDARG00000020625	1191.68	-0.431509	0.275236	-1.56778	0.116933	0.612663	jak1	Janus kinase 1
ENSDARG00000044415	107.605	-0.593007	0.378226	-1.56786	0.116913	0.612663	tlr5a	toll-like receptor 5a
ENSDARG00000061114	184.083	0.424012	0.270515	1.56743	0.117015	0.612663	parga	poly (ADP-ribose) glycohydrolase a
ENSDARG00000090183	302.952	0.541235	0.345317	1.56736	0.117032	0.612663	gapvd1	GTPase activating protein and VPS9 domains 1
ENSDARG00000103129	52.028	-0.620324	0.396019	-1.5664	0.117255	0.613194	NA	NA
ENSDARG00000019492	1830.84	-0.586886	0.374913	-1.56539	0.117491	0.613362	shbg	sex hormone-binding globulin
ENSDARG00000057853	525.222	-0.334142	0.213483	-1.56519	0.117538	0.613362	atp6v0ca	ATPase H+ transporting V0 subunit ca
ENSDARG00000062081	71.9322	0.739119	0.472016	1.56587	0.117378	0.613362	tbc1d1	TBC1 (tre-2/USP6, BUB2, cdc16) domain family, member 1
ENSDARG00000075173	58.2062	0.574539	0.367045	1.56531	0.11751	0.613362	si:ch1073-322p19.1	si:ch1073-322p19.1
ENSDARG00000020265	42.5436	-0.625962	0.40018	-1.5642	0.11777	0.613921	angptl6	angiopoietin-like 6
ENSDARG00000104172	8328.64	1.12972	0.722191	1.5643	0.117748	0.613921	diabloa	diablo, IAP-binding mitochondrial protein a
ENSDARG00000070386	169.258	-0.53816	0.344136	-1.5638	0.117864	0.613987	krtcap2	keratinocyte associated protein 2
ENSDARG00000074556	85.7946	-0.491377	0.314258	-1.56361	0.117909	0.613987	ganc	glucosidase, alpha; neutral C
ENSDARG00000086892	94.1378	-0.90669	0.579967	-1.56335	0.117971	0.613987	erfl1	Ets2 repressor factor like 1
ENSDARG00000039915	49.2389	0.524986	0.336091	1.56203	0.11828	0.615269	bola1	bolA family member 1
ENSDARG00000036338	68.7369	0.562756	0.360445	1.56128	0.118457	0.615539	vps11	vacuolar protein sorting 11
ENSDARG00000077960	1722.09	-0.406826	0.26054	-1.56148	0.118411	0.615539	si:ch211-186e20.7	si:ch211-186e20.7
ENSDARG00000006527	250.613	0.445359	0.285586	1.55946	0.118888	0.616153	brd3a	bromodomain containing 3a
ENSDARG00000010238	56.845	0.498795	0.320014	1.55867	0.119076	0.616153	rbm22	RNA binding motif protein 22
ENSDARG00000017659	939.082	-0.437236	0.280194	-1.56047	0.118648	0.616153	sephs2	selenophosphate synthetase 2
ENSDARG00000052423	73.8385	0.550817	0.353513	1.55812	0.119205	0.616153	ppp1r12c	protein phosphatase 1, regulatory subunit 12C
ENSDARG00000053467	172.307	0.59327	0.380737	1.55821	0.119183	0.616153	gtpbp1	GTP binding protein 1
ENSDARG00000074378	118.642	2.28891	1.46896	1.55819	0.119188	0.616153	junba	JunB proto-oncogene, AP-1 transcription factor subunit a
ENSDARG00000076058	173.797	-0.503557	0.322996	-1.55902	0.118992	0.616153	gba	glucosidase, beta, acid
ENSDARG00000077726	172.862	0.975351	0.625369	1.55964	0.118844	0.616153	nocta	nocturnin a
ENSDARG00000078251	53.7725	-0.60978	0.391247	-1.55855	0.119102	0.616153	si:ch211-113e8.3	si:ch211-113e8.3
ENSDARG00000088817	127.652	0.396949	0.254609	1.55905	0.118984	0.616153	wdr59	WD repeat domain 59
ENSDARG00000059323	1365.15	-0.481987	0.309399	-1.55782	0.119276	0.616198	rpn1	ribophorin I
ENSDARG00000069331	156.159	0.344153	0.220986	1.55735	0.119388	0.616449	trip6	thyroid hormone receptor interactor 6
ENSDARG00000104329	1283.76	-0.655682	0.42111	-1.55703	0.119463	0.616512	si:ch73-281k2.5	si:ch73-281k2.5
ENSDARG00000095512	96.2879	-0.540848	0.347512	-1.55634	0.119627	0.617033	rca2.2	regulator of complement activation group 2 gene 2
ENSDARG00000004632	187.128	0.764918	0.491995	1.55473	0.120011	0.618039	egln1b	egl-9 family hypoxia-inducible factor 1b
ENSDARG00000069302	256.622	0.414388	0.266532	1.55474	0.120008	0.618039	snx9b	sorting nexin 9b
ENSDARG00000103145	55.2961	0.654131	0.420675	1.55496	0.119957	0.618039	cdk2ap2	cyclin-dependent kinase 2 associated protein 2
ENSDARG00000044820	88.2834	0.96793	0.622781	1.55421	0.120135	0.618351	cstf1	cleavage stimulation factor, 3' pre-RNA, subunit 1
ENSDARG00000059835	148.77	-0.367196	0.236395	-1.55332	0.120348	0.619122	zfyve27	zinc finger, FYVE domain containing 27
ENSDARG00000024642	296.465	0.33629	0.216623	1.55242	0.120562	0.619896	pip5k1ab	phosphatidylinositol-4-phosphate 5-kinase, type I, alpha, b
ENSDARG00000101378	43.5821	-0.533979	0.344091	-1.55185	0.120697	0.620266	nadsyn1	NAD synthetase 1
ENSDARG00000010784	294.352	0.413453	0.26683	1.5495	0.121261	0.620954	ppp1r12a	protein phosphatase 1, regulatory subunit 12A
ENSDARG00000014966	83.0337	0.622267	0.401546	1.54968	0.121219	0.620954	ccdc82	coiled-coil domain containing 82
ENSDARG00000021984	83.342	-0.409291	0.264153	-1.54945	0.121275	0.620954	ndufa2	NADH:ubiquinone oxidoreductase subunit A2
ENSDARG00000053087	526.071	-1.00009	0.64522	-1.55001	0.12114	0.620954	mthfr	methylenetetrahydrofolate reductase (NAD(P)H)
ENSDARG00000053463	39.1322	-0.514651	0.332032	-1.55001	0.12114	0.620954	poglut1	protein O-glucosyltransferase 1
ENSDARG00000057148	300.56	-0.32904	0.212289	-1.54997	0.12115	0.620954	mocos	molybdenum cofactor sulfurase
ENSDARG00000098228	1381.67	-0.515555	0.33261	-1.55003	0.121135	0.620954	thrap3b	thyroid hormone receptor associated protein 3b
ENSDARG00000089355	562.891	-0.368605	0.238133	-1.5479	0.121647	0.622534	si:dkeyp-121d4.3	si:dkeyp-121d4.3
ENSDARG00000063661	64.3192	-0.772085	0.498914	-1.54753	0.121735	0.622661	nuak2	NUAK family, SNF1-like kinase, 2
ENSDARG00000103158	140.391	0.378117	0.244409	1.54707	0.121847	0.622907	ldb1b	LIM-domain binding 1b
ENSDARG00000011219	397.31	0.360003	0.232864	1.54598	0.12211	0.623925	akt2	v-akt murine thymoma viral oncogene homolog 2
ENSDARG00000051861	405.072	0.822012	0.531973	1.54521	0.122295	0.624219	pkp3a	plakophilin 3a
ENSDARG00000070839	327.013	-0.321021	0.207724	-1.54542	0.122245	0.624219	evi5b	ecotropic viral integration site 5b
ENSDARG00000078335	362.001	-0.539736	0.349385	-1.54482	0.12239	0.624382	amot	angiomotin
ENSDARG00000053047	474.555	-0.384629	0.249085	-1.54417	0.122548	0.624576	eif2s2	eukaryotic translation initiation factor 2, subunit 2 beta
ENSDARG00000076486	94.1829	-0.402065	0.260382	-1.54413	0.122556	0.624576	acp1	acid phosphatase 1
ENSDARG00000012407	176.761	0.503708	0.326333	1.54354	0.1227	0.624983	mgat1a	mannosyl (alpha-1,3-)-glycoprotein beta-1,2-N-acetylglucosaminyltransferase a
ENSDARG00000055092	196.623	0.548465	0.355404	1.54322	0.122779	0.62506	pora	P450 (cytochrome) oxidoreductase a
ENSDARG00000017058	47.734	1.10025	0.713816	1.54136	0.123228	0.625132	large2	LARGE xylosyl- and glucuronyltransferase 2
ENSDARG00000036136	57.2097	0.956289	0.620542	1.54106	0.123303	0.625132	tipin	timeless interacting protein
ENSDARG00000040564	190.039	-0.374524	0.242858	-1.54215	0.123037	0.625132	hnrnpul1	heterogeneous nuclear ribonucleoprotein U-like 1
ENSDARG00000062674	96.1617	0.385898	0.25026	1.54199	0.123077	0.625132	btbd10a	BTB (POZ) domain containing 10a
ENSDARG00000070584	1070.62	-0.506126	0.328347	-1.54144	0.123211	0.625132	clic5b	chloride intracellular channel 5b
ENSDARG00000074191	59.9077	-0.771085	0.500308	-1.54122	0.123263	0.625132	zgc:172253	zgc:172253
ENSDARG00000074955	777.421	0.371862	0.241168	1.54192	0.123093	0.625132	nup98	nucleoporin 98
ENSDARG00000076360	33.9879	-0.646904	0.419678	-1.54143	0.123212	0.625132	coa1	cytochrome C oxidase assembly factor 1 homolog (S. cerevisiae)
ENSDARG00000003235	98.2662	0.535738	0.347766	1.54051	0.123435	0.625477	nup88	nucleoporin 88
ENSDARG00000105000	90.3822	-0.400117	0.259783	-1.5402	0.123512	0.625545	c2cd2	C2 calcium dependent domain containing 2
ENSDARG00000071345	295.233	-0.389289	0.252868	-1.53949	0.123684	0.625916	mgst2	microsomal glutathione S-transferase 2
ENSDARG00000098453	406.18	-0.386452	0.251045	-1.53937	0.123714	0.625916	NA	NA
ENSDARG00000007294	1106.87	-0.342436	0.222953	-1.53591	0.124561	0.626	aco2	aconitase 2, mitochondrial
ENSDARG00000010658	1689.38	1.85911	1.21037	1.53598	0.124543	0.626	insig1	insulin induced gene 1
ENSDARG00000013025	126.828	0.859315	0.558818	1.53774	0.124113	0.626	ints6	integrator complex subunit 6
ENSDARG00000018461	141.379	0.671923	0.436832	1.53817	0.124007	0.626	zgc:56095	zgc:56095
ENSDARG00000022652	48.5977	0.487109	0.317129	1.536	0.124539	0.626	psmf1	proteasome inhibitor subunit 1
ENSDARG00000023472	602.595	0.570604	0.371354	1.53655	0.124404	0.626	ctnnb2	catenin, beta 2
ENSDARG00000029931	521.965	-0.337405	0.219413	-1.53776	0.124107	0.626	atp13a1	ATPase 13A1
ENSDARG00000041068	779.519	-0.744299	0.483734	-1.53865	0.123889	0.626	got2a	glutamic-oxaloacetic transaminase 2a, mitochondrial
ENSDARG00000063167	1162.27	-0.84098	0.547407	-1.5363	0.124465	0.626	chkb	choline kinase beta
ENSDARG00000063229	373.97	0.600312	0.390598	1.5369	0.124317	0.626	xpo1b	exportin 1 (CRM1 homolog, yeast) b
ENSDARG00000074341	122.307	-0.460307	0.299464	-1.5371	0.124268	0.626	hykk.2	hydroxylysine kinase, tandem duplicate 2
ENSDARG00000105452	82.0131	0.796486	0.518163	1.53713	0.12426	0.626	plxna1a	plexin A1a
ENSDARG00000109360	66.8602	0.485939	0.316315	1.53625	0.124477	0.626	NA	NA
ENSDARG00000086906	66.1489	0.522164	0.340041	1.53559	0.124638	0.626068	stambpb	STAM binding protein b
ENSDARG00000006889	60.3454	0.751355	0.490315	1.53239	0.125425	0.626892	mpped2a	metallophosphoesterase domain containing 2a
ENSDARG00000029848	61.0523	0.608107	0.396641	1.53314	0.125241	0.626892	zgc:161973	zgc:161973
ENSDARG00000035660	465.899	-0.385126	0.251086	-1.53384	0.125069	0.626892	si:ch211-193k19.1	si:ch211-193k19.1
ENSDARG00000045885	390.177	0.326073	0.212572	1.53394	0.125044	0.626892	scaf11	SR-related CTD-associated factor 11
ENSDARG00000063101	516.472	-0.396325	0.2586	-1.53258	0.12538	0.626892	man2a2	mannosidase, alpha, class 2A, member 2
ENSDARG00000099705	64.5883	-0.519578	0.338971	-1.53281	0.125322	0.626892	foxred1	FAD-dependent oxidoreductase domain containing 1
ENSDARG00000101116	42.5793	0.523289	0.341274	1.53334	0.125192	0.626892	vps33a	vacuolar protein sorting 33A
ENSDARG00000101979	67.5658	-0.6799	0.443705	-1.53232	0.125442	0.626892	eps8l3a	EPS8-like 3a
ENSDARG00000104279	331.633	0.30356	0.197989	1.53322	0.125222	0.626892	appa	amyloid beta (A4) precursor protein a
ENSDARG00000104450	1531.81	-0.589394	0.384177	-1.53417	0.124987	0.626892	atp8b5b	ATPase phospholipid transporting 8B5b
ENSDARG00000055763	221.293	0.365318	0.238458	1.532	0.125522	0.626971	tmem115	transmembrane protein 115
ENSDARG00000044125	120.067	-0.842533	0.550141	-1.53149	0.12565	0.627196	txn	thioredoxin
ENSDARG00000071699	81.1835	0.880664	0.575109	1.5313	0.125695	0.627196	ids	iduronate 2-sulfatase
ENSDARG00000003544	133.964	-0.431568	0.282123	-1.52971	0.126088	0.627537	adarb1b	adenosine deaminase, RNA-specific, B1b
ENSDARG00000023672	41.3692	-0.50025	0.32684	-1.53057	0.125876	0.627537	timm8a	translocase of inner mitochondrial membrane 8 homolog A (yeast)
ENSDARG00000025507	76.5551	0.443954	0.2902	1.52982	0.126061	0.627537	wdr24	WD repeat domain 24
ENSDARG00000032496	237.65	-0.551514	0.360592	-1.52947	0.126148	0.627537	pon1	paraoxonase 1
ENSDARG00000061169	1303.5	-0.475598	0.310869	-1.5299	0.126041	0.627537	larp1b	La ribonucleoprotein domain family, member 1B
ENSDARG00000076836	197.11	-0.361271	0.236092	-1.53021	0.125965	0.627537	gpx4b	glutathione peroxidase 4b
ENSDARG00000055036	6088.99	-0.628518	0.411025	-1.52915	0.126227	0.627613	itih3a	inter-alpha-trypsin inhibitor heavy chain 3a
ENSDARG00000012881	122.511	0.494667	0.323732	1.52801	0.12651	0.627676	slc4a1a	solute carrier family 4 (anion exchanger), member 1a (Diego blood group)
ENSDARG00000027222	74.2168	1.71043	1.11969	1.52759	0.126614	0.627676	adgrg1	adhesion G protein-coupled receptor G1
ENSDARG00000069056	176.431	0.418416	0.273865	1.52782	0.126557	0.627676	ranbp3b	RAN binding protein 3b
ENSDARG00000100363	86.5003	0.651687	0.426623	1.52755	0.126625	0.627676	dcun1d5	DCN1, defective in cullin neddylation 1, domain containing 5 (S. cerevisiae)
ENSDARG00000101047	56.0089	-0.600255	0.392714	-1.52848	0.126394	0.627676	rtcb	RNA 2',3'-cyclic phosphate and 5'-OH ligase
ENSDARG00000117551	116.509	-0.648772	0.424692	-1.52763	0.126605	0.627676	NA	NA
ENSDARG00000016979	57.0403	-0.519284	0.340093	-1.52689	0.126789	0.627975	pmpcb	peptidase (mitochondrial processing) beta
ENSDARG00000019033	221.702	-0.472685	0.309594	-1.52679	0.126813	0.627975	tmem59	transmembrane protein 59
ENSDARG00000026967	289.153	-0.343464	0.225193	-1.5252	0.12721	0.628153	ap2s1	adaptor related protein complex 2 subunit sigma 1
ENSDARG00000035882	376.799	-0.744615	0.487932	-1.52606	0.126995	0.628153	rida	reactive intermediate imine deaminase A homolog
ENSDARG00000052103	34.7783	0.712091	0.466914	1.5251	0.127234	0.628153	dtymk	deoxythymidylate kinase (thymidylate kinase)
ENSDARG00000058528	89.3223	0.649034	0.425296	1.52608	0.126991	0.628153	cnot10	CCR4-NOT transcription complex, subunit 10
ENSDARG00000061587	139.37	0.484611	0.317679	1.52547	0.127141	0.628153	ctdspl2a	CTD (carboxy-terminal domain, RNA polymerase II, polypeptide A) small phosphatase like 2a
ENSDARG00000069850	77.4615	-0.482798	0.316411	-1.52586	0.127045	0.628153	mrpl30	mitochondrial ribosomal protein L30
ENSDARG00000003098	492.262	0.305018	0.200035	1.52482	0.127304	0.628185	kdm5bb	lysine (K)-specific demethylase 5Bb
ENSDARG00000037574	326.285	0.339989	0.223012	1.52453	0.127376	0.62822	rps6kal	ribosomal protein S6 kinase a, like
ENSDARG00000026198	40.2815	0.49655	0.325794	1.52412	0.127478	0.628409	enoph1	enolase-phosphatase 1
ENSDARG00000032218	157.681	-0.439491	0.288597	-1.52285	0.127795	0.628829	acss3	acyl-CoA synthetase short chain family member 3
ENSDARG00000061732	611.762	0.574792	0.377532	1.5225	0.127884	0.628829	raph1b	Ras association (RalGDS/AF-6) and pleckstrin homology domains 1b
ENSDARG00000092976	567.356	-0.421875	0.277018	-1.52292	0.12778	0.628829	si:ch211-127i16.2	si:ch211-127i16.2
ENSDARG00000102356	104.122	-0.436444	0.286548	-1.52311	0.127731	0.628829	scp2b	sterol carrier protein 2b
ENSDARG00000105040	71.5028	-0.520497	0.341852	-1.52258	0.127863	0.628829	fam69c	family with sequence similarity 69, member C
ENSDARG00000037324	76.6924	-0.53419	0.351066	-1.52162	0.128104	0.629592	klhl17	kelch-like family member 17
ENSDARG00000102105	231.937	-0.454201	0.298628	-1.52096	0.12827	0.630092	dad1	defender against cell death 1
ENSDARG00000010844	60.6795	-0.552368	0.363448	-1.5198	0.128561	0.630891	kras	v-Ki-ras2 Kirsten rat sarcoma viral oncogene homolog
ENSDARG00000069095	69.3506	-1.75143	1.15233	-1.5199	0.128536	0.630891	gls2a	glutaminase 2a (liver, mitochondrial)
ENSDARG00000036704	67.8442	0.432363	0.284684	1.51875	0.128827	0.631609	tmem18	transmembrane protein 18
ENSDARG00000070798	49.0775	-0.646709	0.425829	-1.51871	0.128837	0.631609	pmvk	phosphomevalonate kinase
ENSDARG00000089232	157.178	0.601244	0.395961	1.51845	0.128902	0.631614	prr14	proline rich 14
[truncated: 7,822 more rows]

## Sheet: padj < 0.1
	baseMean	log2FoldChange	lfcSE	stat	pvalue	padj	symbol	gene.name
ENSDARG00000043154	291.669	1.25035	0.237765	5.25875	1.45037e-07	0.00071032	ucp2	uncoupling protein 2
ENSDARG00000102889	246.139	2.34205	0.437244	5.3564	8.48956e-08	0.00071032	2020-09-15	septin 15
ENSDARG00000002271	385.243	1.61938	0.33674	4.80899	1.51694e-06	0.00495281	zfand5b	zinc finger, AN1-type domain 5b
ENSDARG00000007697	123.074	-2.78735	0.627362	-4.44296	8.87295e-06	0.00920052	fabp7a	fatty acid binding protein 7, brain, a
ENSDARG00000008049	162.743	2.06769	0.447184	4.6238	3.76765e-06	0.00920052	si:dkey-42i9.4	si:dkey-42i9.4
ENSDARG00000014866	58.4771	1.724	0.377495	4.56697	4.94836e-06	0.00920052	hprt1l	hypoxanthine phosphoribosyltransferase 1, like
ENSDARG00000020298	153.75	2.47373	0.558317	4.43069	9.39307e-06	0.00920052	btg2	B-cell translocation gene 2
ENSDARG00000052575	41.1751	-1.63887	0.364312	-4.49854	6.84221e-06	0.00920052	arl13a	ADP-ribosylation factor-like 13A
ENSDARG00000093964	115.419	-1.24404	0.279504	-4.45089	8.55163e-06	0.00920052	NA	NA
ENSDARG00000103595	105.931	-1.94513	0.433085	-4.49134	7.0777e-06	0.00920052	sfxn5a	sideroflexin 5a
ENSDARG00000061940	84.5903	-1.51808	0.345955	-4.38808	1.14357e-05	0.00958987	htr4	5-hydroxytryptamine receptor 4
ENSDARG00000071548	172.083	1.08282	0.247094	4.3822	1.17487e-05	0.00958987	josd1	Josephin domain containing 1
ENSDARG00000100986	371.077	-1.11915	0.258464	-4.32999	1.49115e-05	0.0112352	LOC100329520	inhibin beta B chain-like
ENSDARG00000061301	154.61	-1.02689	0.243039	-4.22519	2.38738e-05	0.016255	gmpr2	guanosine monophosphate reductase 2
ENSDARG00000068290	423.904	-1.27365	0.302116	-4.21577	2.48928e-05	0.016255	si:dkey-286h2.3	si:dkey-286h2.3
ENSDARG00000068128	37.5891	1.77847	0.426431	4.17059	3.03814e-05	0.0180471	ppp1r15b	protein phosphatase 1, regulatory subunit 15B
ENSDARG00000086569	1161.47	-0.852173	0.20467	-4.16363	3.13221e-05	0.0180471	zgc:172051	zgc:172051
ENSDARG00000075766	391.139	-1.1328	0.273588	-4.14056	3.46465e-05	0.0188535	sccpdha	saccharopine dehydrogenase a
ENSDARG00000079796	96.5439	-1.37215	0.332875	-4.12212	3.75404e-05	0.019024	ldah	lipid droplet associated hydrolase
ENSDARG00000117659	116.196	-2.31924	0.563709	-4.11425	3.88442e-05	0.019024	NA	NA
ENSDARG00000068478	6581.78	-1.04365	0.257783	-4.04855	5.1537e-05	0.0240383	gpx4a	glutathione peroxidase 4a
ENSDARG00000075707	168.963	-1.01381	0.2533	-4.00241	6.27003e-05	0.0279159	nid2a	nidogen 2a (osteonidogen)
ENSDARG00000077068	259.516	-1.73865	0.438283	-3.96696	7.27939e-05	0.0310007	si:ch211-11p18.6	si:ch211-11p18.6
ENSDARG00000052912	37.0848	-1.40349	0.35493	-3.95427	7.67671e-05	0.0313306	si:dkey-57n24.6	si:dkey-57n24.6
ENSDARG00000092028	943.44	-1.67663	0.427612	-3.92091	8.82163e-05	0.0345631	si:dkey-4c23.3	si:dkey-4c23.3
ENSDARG00000003281	97.4121	1.76928	0.454481	3.89298	9.90217e-05	0.0350005	pik3ip1	phosphoinositide-3-kinase interacting protein 1
ENSDARG00000003854	781.069	-2.11167	0.541583	-3.89907	9.65631e-05	0.0350005	acsl1b	acyl-CoA synthetase long chain family member 1b
ENSDARG00000099148	631.79	1.3817	0.355149	3.89046	0.000100053	0.0350005	bzw1b	basic leucine zipper and W2 domains 1b
ENSDARG00000093864	134.92	1.28149	0.33233	3.85609	0.000115213	0.0389143	wee1	WEE1 G2 checkpoint kinase
ENSDARG00000015563	152.177	1.32017	0.344531	3.83178	0.000127218	0.0401966	NA	NA
ENSDARG00000058533	66.5093	2.68837	0.700177	3.83956	0.000123257	0.0401966	pole	polymerase (DNA directed), epsilon
ENSDARG00000093024	46.4679	-1.51908	0.397488	-3.82171	0.000132532	0.0405671	rnh1	ribonuclease/angiogenin inhibitor 1
ENSDARG00000006372	812.703	-0.901232	0.237693	-3.79157	0.000149695	0.0444322	ugt5c2	UDP glucuronosyltransferase 5 family, polypeptide C2
ENSDARG00000009087	362.614	-0.84484	0.223678	-3.77703	0.000158708	0.045722	cd74a	CD74 molecule, major histocompatibility complex, class II invariant chain a
ENSDARG00000034852	233.242	1.14821	0.305481	3.75871	0.00017079	0.0477969	nt5c2l1	5'-nucleotidase, cytosolic II, like 1
ENSDARG00000039757	2190.49	-1.43254	0.383436	-3.73606	0.000186925	0.0508593	mcfd2	multiple coagulation factor deficiency 2
ENSDARG00000076900	326.265	-1.02114	0.274363	-3.72184	0.000197776	0.0523571	prozb	protein Z, vitamin K-dependent plasma glycoprotein b
ENSDARG00000045248	305.302	1.01199	0.273936	3.69427	0.000220518	0.0568415	h3f3d	H3 histone, family 3D
ENSDARG00000004979	1109.06	-1.11507	0.305135	-3.65434	0.000257844	0.061021	elovl5	ELOVL fatty acid elongase 5
ENSDARG00000054304	186.371	1.47661	0.404488	3.65058	0.000261652	0.061021	homeza	homeobox and leucine zipper encoding a
ENSDARG00000069065	100.151	1.59399	0.435824	3.65742	0.00025477	0.061021	btg3	B-cell translocation gene 3
ENSDARG00000076238	188.11	0.926155	0.253394	3.65501	0.000257175	0.061021	gramd1c	GRAM domain containing 1c
ENSDARG00000016084	47.0028	1.38414	0.382819	3.61565	0.000299595	0.068245	spsb4a	splA/ryanodine receptor domain and SOCS box containing 4a
ENSDARG00000005590	71.5671	2.06841	0.580235	3.56477	0.000364169	0.0743132	mtf2	metal response element binding transcription factor 2
ENSDARG00000061591	38.7582	-1.41637	0.395746	-3.57899	0.000344926	0.0743132	abcb10	ATP-binding cassette, sub-family B (MDR/TAP), member 10
ENSDARG00000078178	60.2648	-1.47779	0.41291	-3.57896	0.000344966	0.0743132	art4	ADP-ribosyltransferase 4 (Dombrock blood group)
ENSDARG00000094300	97.2783	1.13682	0.318155	3.57317	0.00035268	0.0743132	nupr1a	nuclear protein 1a
ENSDARG00000102406	210.871	-1.42359	0.399258	-3.56558	0.000363047	0.0743132	NA	NA
ENSDARG00000101180	150.186	1.86185	0.523887	3.55391	0.000379548	0.0758709	mcm7	minichromosome maintenance complex component 7
ENSDARG00000069157	306.298	-1.01007	0.286376	-3.52708	0.000420166	0.0819217	tmem135	transmembrane protein 135
ENSDARG00000079291	163.863	-0.9811	0.278477	-3.52309	0.000426545	0.0819217	rapgef3	Rap guanine nucleotide exchange factor (GEF) 3
ENSDARG00000102795	98.5197	1.10974	0.315593	3.51636	0.000437508	0.0824114	NA	NA
ENSDARG00000002947	103.329	-1.20762	0.34556	-3.49469	0.000474614	0.087714	abcd3b	ATP-binding cassette, sub-family D (ALD), member 3b
ENSDARG00000076994	169.701	-1.15315	0.333111	-3.46175	0.000536683	0.0973483	adgra2	adhesion G protein-coupled receptor A2
ENSDARG00000022650	438.99	-0.842124	0.243998	-3.45135	0.000557782	0.0975621	cyp2ad3	cytochrome P450, family 2, subfamily AD, polypeptide 3
ENSDARG00000069795	512.16	-1.09094	0.315923	-3.45319	0.000553989	0.0975621	zgc:154058	zgc:154058
ENSDARG00000105424	104.358	1.4679	0.426368	3.44281	0.000575712	0.0989316	si:rp71-46j2.7	si:rp71-46j2.7
ENSDARG00000032010	123.335	-1.85663	0.542887	-3.41992	0.000626391	0.0989597	slc15a2	solute carrier family 15 (oligopeptide transporter), member 2
ENSDARG00000035028	96.5633	2.46011	0.718518	3.42386	0.000617374	0.0989597	lpcat4	lysophosphatidylcholine acyltransferase 4
ENSDARG00000040534	435.338	2.12911	0.620029	3.43389	0.000594988	0.0989597	epcam	epithelial cell adhesion molecule
ENSDARG00000102986	106.054	-0.874066	0.254624	-3.43276	0.000597462	0.0989597	csf1ra	colony stimulating factor 1 receptor, a
ENSDARG00000103760	1250.82	-1.20049	0.35039	-3.42616	0.000612186	0.0989597	cfhl2	complement factor H like 2
